# Supplementary material for: The platelet to lymphocyte ratio is a potential inflammatory marker predicting the effects of adjuvant chemotherapy in patients with stage II colorectal cancer
Source: BMC Cancer. 2021 Jul 8;21:792. doi: 10.1186/s12885-021-08521-0 (PMC8268489; doi:10.1186/s12885-021-08521-0)
Supplement: Supplementary file 1 — Additional file 1. The clinicopathological characteristics of each patient before PSM. [file 12885_2021_8521_MOESM1_ESM.xlsx]

## Sheet: 10
PatientID	Status OS	Status CSS	Survival duration (months)	Chemotherapy status	Tumor location	Tumor size (cm)	Tumor differentiation	T category	CEA (ng/mL)	Number of examined lymph nodes	Vessel carcinoma embolus	Cerebrovascular and cardiovascular diseases	PLR	NLR	LMR	PNI	Platelet count (10^9/L)	Lymphocyte count (10^9/L)	Neutrophil count (10^9/L)	Monocyte count (10^9/L)	Albumin level (g/L)
6721178	death	death	10	chemotherapy	rectal	4.5	moderate	3	2.64	10	negative	negative	111	1.19	10	50.5	222	2	2.37	0.2	40.5
6960266	survival	survival	82	chemotherapy	colon	6.5	moderate	4	3.94	19	negative	negative	114.29	2.07	5.54	58.5	304	2.66	5.51	0.48	45.2
7210448	death	death	55	chemotherapy	colon	10	moderate	3	1.79	47	negative	negative	433.33	7.59	0.82	33.75	325	0.75	5.69	0.92	30
7473164	death	death	47	chemotherapy	colon	4.5	moderate	3	NA	13	negative	negative	128.86	2.11	4.97	52.45	192	1.49	3.15	0.3	45
7557780	survival	survival	38	chemotherapy	colon	4.5	moderate	4	2.41	41	negative	negative	221.79	2.05	5.03	47.2	346	1.56	3.2	0.31	39.4
7561236	survival	survival	75	chemotherapy	colon	5.5	moderate	3	0.98	19	negative	negative	121.35	1.85	3.71	51.3	216	1.78	3.3	0.48	42.4
7917446	survival	survival	73	chemotherapy	rectal	5.5	well	4	4.83	14	negative	positive	131.16	2.21	6.03	53.05	261	1.99	4.39	0.33	43.1
7925703	survival	survival	73	chemotherapy	rectal	7	moderate	4	NA	24	negative	negative	86.51	1.19	3.36	51.8	218	2.52	3	0.75	39.2
7962567	survival	survival	57	chemotherapy	rectal	3.5	moderate	4	NA	15	negative	negative	265.28	3.99	1.57	44.9	191	0.72	2.87	0.46	41.3
7966929	survival	survival	72	chemotherapy	colon	7	poor	4	NA	26	negative	negative	450.94	6.2	1.66	42.3	478	1.06	6.57	0.64	37
7977993	survival	survival	72	chemotherapy	colon	4.5	moderate	4	3.03	19	negative	negative	103.29	1.51	5.07	45.7	157	1.52	2.3	0.3	38.1
8006943	survival	survival	72	chemotherapy	rectal	4.2	moderate	4	NA	9	negative	positive	104.89	2.1	3.33	50.5	279	2.66	5.59	0.8	37.2
8085793	survival	survival	100	chemotherapy	rectal	3.2	poor	3	NA	29	negative	negative	92.24	1.23	10.09	56.2	214	2.32	2.86	0.23	44.6
8103489	survival	survival	71	chemotherapy	colon	4	moderate	4	NA	44	negative	negative	202.44	2.25	5.26	44.95	415	2.05	4.62	0.39	34.7
8106804	survival	survival	71	chemotherapy	colon	4.5	moderate	4	3.44	31	negative	negative	148.89	2.86	4.86	54	268	1.8	5.14	0.37	45
8147188	survival	survival	70	chemotherapy	rectal	6.5	moderate	4	2.69	20	negative	negative	110.53	2.18	6.55	50	210	1.9	4.15	0.29	40.5
8154640	survival	survival	70	chemotherapy	rectal	2.5	moderate	3	2.16	13	negative	negative	87.79	2.36	5.14	57.5	230	2.62	6.18	0.51	44.4
8155708	survival	survival	70	chemotherapy	colon	3.2	moderate	3	NA	9	negative	negative	83.27	1.01	5.71	54.35	214	2.57	2.6	0.45	41.5
8159916	survival	survival	70	chemotherapy	rectal	5	moderate	4	NA	6	negative	positive	55.56	2.01	5.43	53.9	160	2.88	5.78	0.53	39.5
8160956	survival	survival	69	chemotherapy	colon	5.5	moderate	4	NA	12	negative	negative	120.52	2.4	5.25	59.9	323	2.68	6.44	0.51	46.5
8169182	death	death	48	chemotherapy	colon	3.5	moderate	4	NA	9	negative	negative	78.06	1.48	6.58	52.15	185	2.37	3.5	0.36	40.3
8191940	death	death	53	chemotherapy	rectal	5.5	moderate	4	NA	10	negative	negative	76.14	1.13	13.89	49.5	201	2.64	2.99	0.19	36.3
8216514	survival	survival	69	chemotherapy	rectal	8	moderate	4	18.89	10	negative	negative	145.99	3.26	4.79	49.65	273	1.87	6.09	0.39	40.3
8235289	survival	survival	69	chemotherapy	colon	4	moderate	3	0.5	30	negative	positive	174.24	2.51	3	50.3	230	1.32	3.31	0.44	43.7
8256558	survival	survival	69	chemotherapy	colon	6	moderate	4	1.38	8	negative	negative	113.16	1.82	7.13	58.7	258	2.28	4.14	0.32	47.3
8260470	survival	survival	69	chemotherapy	rectal	6	moderate	4	0.2	30	negative	negative	107.69	1.52	7.37	52.35	238	2.21	3.36	0.3	41.3
8297916	survival	survival	68	chemotherapy	rectal	4.5	moderate	4	NA	26	negative	negative	123.48	0.86	5.48	50.5	284	2.3	1.97	0.42	39
8322095	survival	survival	87	chemotherapy	rectal	8	moderate	4	544.3	27	negative	negative	120.95	1.64	1.9	46.6	179	1.48	2.42	0.78	39.2
8345144	survival	survival	92	chemotherapy	rectal	7	moderate	4	NA	52	negative	negative	166	2.51	2.38	46.8	249	1.5	3.77	0.63	39.3
8352570	survival	survival	92	chemotherapy	colon	4.2	moderate	4	1.66	36	negative	positive	64.86	1.05	7.26	56.1	179	2.76	2.89	0.38	42.3
8389083	survival	survival	92	chemotherapy	rectal	5.5	moderate	4	3.8	9	negative	negative	95.26	1.26	4.07	54.4	221	2.32	2.92	0.57	42.8
8407335	death	death	21	chemotherapy	rectal	5.5	moderate	4	NA	14	negative	negative	74.77	1.57	6.29	50.7	160	2.14	3.36	0.34	40
8489655	death	death	44	chemotherapy	colon	5.5	moderate	4	2.83	13	negative	negative	97.76	1.42	11.17	58.4	262	2.68	3.81	0.24	45
8507790	survival	survival	51	chemotherapy	rectal	4	moderate	4	NA	19	negative	negative	103.02	2.4	3.55	53.25	205	1.99	4.78	0.56	43.3
8547828	survival	survival	89	chemotherapy	colon	5.5	moderate	4	NA	49	negative	negative	271.52	3.33	3.37	52.15	448	1.65	5.49	0.49	43.9
8553992	survival	survival	89	chemotherapy	rectal	5.5	moderate	3	NA	21	negative	negative	213.85	7.39	6.5	51.8	278	1.3	9.61	0.2	45.3
8560807	survival	survival	89	chemotherapy	rectal	5.5	moderate	4	NA	21	negative	negative	125.43	3.04	2.7	54.85	217	1.73	5.26	0.64	46.2
8561139	survival	survival	89	chemotherapy	colon	4.5	moderate	4	NA	22	negative	negative	58.78	1.08	11.16	55.85	164	2.79	3	0.25	41.9
8564026	survival	survival	77	chemotherapy	rectal	4	moderate	4	1.14	24	negative	negative	133.47	1.44	7.47	60.35	319	2.39	3.45	0.32	48.4
8573918	survival	survival	89	chemotherapy	rectal	4.5	moderate	4	2.93	21	negative	negative	102.92	2.09	3.72	54.45	176	1.71	3.57	0.46	45.9
8609612	survival	survival	88	chemotherapy	rectal	3.5	moderate	4	NA	18	negative	negative	87.29	1.04	4	54.5	206	2.36	2.45	0.59	42.7
8610447	survival	survival	89	chemotherapy	rectal	3	moderate	3	NA	7	negative	negative	76.67	1.51	6.28	52	207	2.7	4.08	0.43	38.5
8620371	survival	survival	90	chemotherapy	rectal	6	poor	3	NA	23	negative	negative	140.63	1.4	5.49	46.3	270	1.92	2.69	0.35	36.7
8675325	survival	survival	88	chemotherapy	colon	4.8	moderate	4	2.96	30	negative	negative	98.94	1.33	8.17	49.5	186	1.88	2.5	0.23	40.1
8708013	survival	survival	87	chemotherapy	rectal	7	moderate	4	NA	28	negative	negative	108.33	1.25	4.8	56.8	260	2.4	2.99	0.5	44.8
8716231	death	death	41	chemotherapy	colon	6	moderate	4	4.21	16	negative	negative	218.75	0.85	6.29	43.6	385	1.76	1.5	0.28	34.8
8735582	survival	survival	87	chemotherapy	colon	6	moderate	4	1.1	31	negative	negative	128.85	1.67	5.94	52.4	268	2.08	3.48	0.35	42
8756683	death	death	25	chemotherapy	rectal	3	moderate	4	1.73	14	positive	negative	157.39	2.3	4	55.1	277	1.76	4.04	0.44	46.3
8757554	survival	survival	87	chemotherapy	rectal	4	moderate	4	7.89	24	negative	negative	129.29	1.73	7.33	50.3	256	1.98	3.43	0.27	40.4
8758874	survival	survival	87	chemotherapy	rectal	1	moderate	4	NA	17	negative	negative	112.74	1.24	7.57	57.2	239	2.12	2.63	0.28	46.6
8785146	survival	survival	62	chemotherapy	rectal	4.5	moderate	4	5.4	14	negative	positive	158.6	2.2	4.03	49.55	249	1.57	3.45	0.39	41.7
8789871	death	death	37	chemotherapy	rectal	4	moderate	4	3.47	5	negative	negative	234.38	3.45	1.45	49.7	150	0.64	2.21	0.44	46.5
8807830	survival	survival	86	chemotherapy	rectal	6.8	moderate	4	3.05	14	negative	negative	105.24	2.08	5.77	54.6	261	2.48	5.17	0.43	42.2
8814019	survival	survival	86	chemotherapy	rectal	3.5	moderate	3	NA	26	negative	negative	108.82	1.54	5.37	56.3	222	2.04	3.14	0.38	46.1
8823777	survival	survival	86	chemotherapy	colon	4.5	moderate	4	NA	55	positive	positive	97.65	2.94	3.4	53.5	166	1.7	5	0.5	45
8827003	survival	survival	86	chemotherapy	rectal	5.4	moderate	4	2.13	32	negative	negative	70.61	1.16	5.98	56.05	173	2.45	2.84	0.41	43.8
8833770	survival	survival	86	chemotherapy	colon	3	moderate	4	3.4	51	negative	negative	133.33	2.93	4.02	51.05	220	1.65	4.84	0.41	42.8
8840173	survival	survival	86	chemotherapy	rectal	7.5	moderate	4	167.1	17	negative	negative	282.09	2.88	2.16	40.4	378	1.34	3.86	0.62	33.7
8869052	survival	survival	86	chemotherapy	rectal	5	moderate	3	NA	40	negative	negative	111.89	3.14	4.11	50.15	207	1.85	5.8	0.45	40.9
8893843	survival	survival	85	chemotherapy	rectal	4	moderate	4	2	8	negative	negative	153.73	4.51	3.27	53.7	206	1.34	6.04	0.41	47
8926800	survival	survival	85	chemotherapy	rectal	6	moderate	4	1.57	67	negative	negative	117.35	2.79	3.21	48.2	230	1.96	5.47	0.61	38.4
8993498	survival	survival	84	chemotherapy	colon	4.5	moderate	4	2.9	42	negative	negative	80.99	1.14	5.15	54.1	196	2.42	2.77	0.47	42
9012378	survival	survival	84	chemotherapy	rectal	7	moderate	4	50.34	15	negative	negative	246.15	3.23	2.94	47.65	224	0.91	2.94	0.31	43.1
9014122	survival	survival	84	chemotherapy	rectal	6.4	poor	4	NA	13	negative	negative	127.53	1.97	3.56	43	227	1.78	3.51	0.5	34.1
9021975	death	survival	50	chemotherapy	rectal	2	moderate	4	9.77	3	negative	negative	110.32	2.51	5.25	52.7	139	1.26	3.16	0.24	46.4
9067516	survival	survival	83	chemotherapy	rectal	4.5	moderate	4	2.2	12	negative	negative	120.79	1.79	7.42	48.9	215	1.78	3.19	0.24	40
9127209	survival	survival	71	chemotherapy	colon	10	moderate	3	6.48	12	negative	negative	102.85	1.26	2.86	47.8	253	2.46	3.09	0.86	35.5
9161383	survival	survival	82	chemotherapy	colon	5	moderate	4	2.16	18	negative	negative	117.84	1.94	4.44	50.05	251	2.13	4.13	0.48	39.4
9162041	survival	survival	82	chemotherapy	rectal	4	moderate	4	0.77	6	negative	negative	116.88	1.56	9.06	51.9	180	1.54	2.4	0.17	44.2
9170790	survival	survival	81	chemotherapy	rectal	4.5	moderate	3	1.27	20	negative	negative	132.8	3.79	3.86	58.95	251	1.89	7.17	0.49	49.5
9210813	survival	survival	81	chemotherapy	colon	5	moderate	4	5.3	22	negative	negative	143.83	2.02	3.31	49.7	233	1.62	3.27	0.49	41.6
9231220	death	death	70	chemotherapy	rectal	4.2	moderate	4	NA	21	negative	negative	61.89	1.68	4.78	56.5	151	2.44	4.09	0.51	44.3
9238400	survival	survival	52	chemotherapy	rectal	6.5	moderate	3	1.38	17	negative	negative	280.62	2.36	2.74	47.35	362	1.29	3.05	0.47	40.9
9238761	survival	survival	81	chemotherapy	colon	6.5	moderate	4	34.37	5	negative	negative	119.39	2.65	4.26	54.3	234	1.96	5.2	0.46	44.5
9272126	survival	survival	80	chemotherapy	rectal	3.5	moderate	4	1.49	10	negative	negative	64.85	1.01	13.95	58.25	190	2.93	2.95	0.21	43.6
9284853	survival	survival	80	chemotherapy	rectal	3.2	moderate	4	1.6	13	negative	negative	61.54	1.17	4.33	47.2	112	1.82	2.13	0.42	38.1
9316545	survival	survival	79	chemotherapy	colon	8	moderate	4	0.88	16	negative	negative	165.06	2.63	4.15	45.7	274	1.66	4.37	0.4	37.4
9365722	death	survival	75	chemotherapy	colon	5.5	moderate	4	5.11	13	negative	negative	140.43	1.74	5.11	53.9	323	2.3	4.01	0.45	42.4
9369488	survival	survival	78	chemotherapy	rectal	5.5	moderate	4	2.5	14	negative	negative	170.8	3.34	3.19	50.35	234	1.37	4.58	0.43	43.5
9372150	survival	survival	78	chemotherapy	rectal	3.5	moderate	4	1.81	20	negative	negative	152.09	1.19	3.93	58.95	400	2.63	3.14	0.67	45.8
9379303	survival	survival	78	chemotherapy	rectal	4.5	moderate	4	2.22	12	negative	negative	99.39	3.35	2.83	51.9	163	1.64	5.5	0.58	43.7
9403796	death	survival	7	chemotherapy	rectal	6.5	moderate	4	NA	20	negative	positive	155.24	1.91	4.47	53.55	222	1.43	2.73	0.32	46.4
9407822	survival	survival	78	chemotherapy	rectal	5	moderate	4	4.1	22	negative	negative	121.97	3.27	6.65	52.05	211	1.73	5.65	0.26	43.4
9410828	survival	survival	82	chemotherapy	rectal	4	moderate	4	1.47	8	negative	negative	60.52	0.81	10.21	63.55	210	3.47	2.81	0.34	46.2
9429967	survival	survival	37	chemotherapy	colon	6	moderate	4	2.18	12	negative	positive	231.43	6.86	1.94	38.9	162	0.7	4.8	0.36	35.4
9440310	survival	survival	78	chemotherapy	colon	4	moderate	4	2.05	6	negative	negative	122.02	1.28	3.57	47.3	205	1.68	2.15	0.47	38.9
9451135	survival	survival	78	chemotherapy	rectal	3	moderate	4	2.27	4	negative	negative	95.98	2.25	4.98	59.75	191	1.99	4.48	0.4	49.8
9483234	survival	survival	77	chemotherapy	rectal	4	moderate	3	1.37	8	negative	negative	72.59	1.91	5.19	58.7	241	3.32	6.34	0.64	42.1
9515489	death	survival	20	chemotherapy	rectal	9	moderate	4	59.9	10	negative	negative	117.11	1.59	5.63	46.4	178	1.52	2.41	0.27	38.8
9534751	survival	survival	77	chemotherapy	colon	8	moderate	3	2.32	12	negative	negative	647.54	8.26	3.59	42.95	395	0.61	5.04	0.17	39.9
9535251	survival	survival	76	chemotherapy	rectal	6	moderate	4	5.2	27	negative	negative	134.34	3.15	3.74	51	266	1.98	6.24	0.53	41.1
9544373	survival	survival	76	chemotherapy	colon	5.5	moderate	4	6.26	21	negative	negative	152.81	1.38	4.56	56.3	272	1.78	2.46	0.39	47.4
9546032	survival	survival	76	chemotherapy	colon	5	moderate	3	22.95	12	negative	negative	75	0.86	9.22	61.6	318	4.24	3.63	0.46	40.4
9559212	survival	survival	76	chemotherapy	colon	5	moderate	4	1.27	40	negative	negative	254.74	1.58	3.17	49.25	242	0.95	1.5	0.3	44.5
9589664	survival	survival	75	chemotherapy	rectal	12.5	moderate	4	194.1	17	negative	positive	198.22	5.25	3.76	38.05	335	1.69	8.88	0.45	29.6
9618841	survival	survival	76	chemotherapy	colon	6.5	moderate	3	2.68	19	negative	negative	89.6	1.16	10.42	53.3	224	2.5	2.91	0.24	40.8
9633646	survival	survival	71	chemotherapy	colon	NA	moderate	4	4.75	42	negative	negative	246.43	2.65	4.24	43.2	345	1.4	3.71	0.33	36.2
9635444	death	death	16	chemotherapy	rectal	5.8	moderate	4	3.57	5	negative	negative	111.02	1.17	5.36	53.8	262	2.36	2.77	0.44	42
9652621	survival	survival	75	chemotherapy	rectal	5.5	moderate	4	1.54	9	negative	negative	218.63	1.71	5.55	51.15	352	1.61	2.76	0.29	43.1
9655655	survival	survival	75	chemotherapy	rectal	3.5	moderate	3	2.68	10	negative	negative	69.45	1.05	19.44	63.15	216	3.11	3.25	0.16	47.6
9655678	survival	survival	75	chemotherapy	rectal	7.6	moderate	4	3.63	17	negative	positive	225.56	2.7	2.56	46.75	300	1.33	3.59	0.52	40.1
9699357	survival	survival	75	chemotherapy	colon	7	poor	4	1.65	15	negative	negative	139.5	1.83	3.64	52.4	279	2	3.65	0.55	42.4
9709746	survival	survival	75	chemotherapy	colon	15.5	moderate	4	NA	6	negative	negative	113.21	2.03	7.18	39	317	2.8	5.67	0.39	25
9715871	survival	survival	75	chemotherapy	colon	3.5	moderate	3	NA	56	negative	positive	244.16	2.66	1.93	48.4	376	1.54	4.1	0.8	40.7
9723230	survival	survival	74	chemotherapy	rectal	6	moderate	4	3.41	10	negative	negative	119.27	1.33	4.36	52.3	229	1.92	2.55	0.44	42.7
9732477	survival	survival	74	chemotherapy	colon	3	moderate	3	2.27	44	negative	negative	104.35	1.43	5.05	59.55	216	2.07	2.97	0.41	49.2
9732864	survival	survival	74	chemotherapy	rectal	8.5	moderate	4	6	16	negative	negative	290.32	3.33	2.74	41.15	270	0.93	3.1	0.34	36.5
9741741	survival	survival	74	chemotherapy	rectal	4.5	moderate	4	4.9	11	negative	negative	200	2.8	2.51	52.65	246	1.23	3.44	0.49	46.5
9760983	survival	survival	74	chemotherapy	colon	9	moderate	3	2.7	20	negative	negative	126.05	1.53	6.37	48.65	329	2.61	3.99	0.41	35.6
9799594	survival	survival	74	chemotherapy	colon	2.5	moderate	3	NA	21	negative	negative	202.34	1.09	4.27	51.7	259	1.28	1.4	0.3	45.3
9850361	survival	survival	74	chemotherapy	colon	8	moderate	4	1.55	21	negative	negative	228.04	2.46	4.37	47.6	488	2.14	5.26	0.49	36.9
9857157	survival	survival	74	chemotherapy	colon	5	moderate	4	0.99	16	negative	negative	166.27	2.92	3.93	42.95	281	1.69	4.93	0.43	34.5
9866525	death	death	10	chemotherapy	colon	3.5	moderate	4	46.38	10	negative	negative	63.73	0.99	7.08	59.55	239	3.75	3.7	0.53	40.8
9876395	survival	survival	73	chemotherapy	colon	5	moderate	3	1.6	24	negative	negative	81.9	1.18	3.18	50.7	172	2.1	2.48	0.66	40.2
9901381	survival	survival	73	chemotherapy	rectal	4.3	moderate	4	0.61	23	negative	negative	166.67	1.84	3.65	52.7	280	1.68	3.09	0.46	44.3
9919225	survival	survival	73	chemotherapy	colon	9	moderate	4	32.82	37	negative	negative	428.75	5.48	3.2	43.7	343	0.8	4.38	0.25	39.7
9922845	survival	survival	73	chemotherapy	rectal	5	moderate	4	1.86	16	negative	negative	60.46	1.23	4.99	65.85	211	3.49	4.29	0.7	48.4
9923856	survival	survival	73	chemotherapy	colon	4	moderate	4	6.12	14	negative	negative	81.71	0.94	4.28	58.45	210	2.57	2.41	0.6	45.6
9928329	death	death	28	chemotherapy	rectal	3.5	well	4	57.36	21	negative	negative	71.13	1.4	5.39	52.8	138	1.94	2.71	0.36	43.1
9941294	survival	survival	73	chemotherapy	rectal	3	moderate	4	1.87	8	negative	negative	307.91	2.14	2.78	45.65	428	1.39	2.97	0.5	38.7
9945433	survival	survival	73	chemotherapy	rectal	5.9	moderate	4	2.8	20	negative	negative	116.67	1.84	5.65	52.7	224	1.92	3.54	0.34	43.1
9947586	death	death	23	chemotherapy	rectal	4	moderate	4	5.01	10	negative	negative	58.19	1.26	5.22	55.75	167	2.87	3.61	0.55	41.4
9949973	survival	survival	73	chemotherapy	colon	4.5	moderate	4	0.88	27	negative	negative	82.45	1.97	4.45	53.75	202	2.45	4.82	0.55	41.5
9963229	survival	survival	72	chemotherapy	rectal	4.5	moderate	4	4.82	17	negative	negative	227.48	2.68	2.79	51.95	298	1.31	3.51	0.47	45.4
9970573	survival	survival	72	chemotherapy	rectal	8	moderate	4	83.32	20	negative	negative	113.81	2.31	4.47	53.6	239	2.1	4.85	0.47	43.1
10029096	survival	survival	72	chemotherapy	colon	6.5	moderate	4	9.46	19	negative	negative	109.44	1.16	5.97	50.85	255	2.33	2.71	0.39	39.2
10041934	survival	survival	72	chemotherapy	rectal	4	moderate	4	2.7	13	negative	negative	123.45	1.03	3.96	59.9	279	2.26	2.32	0.57	48.6
10042700	survival	survival	71	chemotherapy	rectal	6	moderate	4	46.72	13	negative	negative	145.32	1.86	2.57	46.95	202	1.39	2.59	0.54	40
10048244	survival	survival	71	chemotherapy	colon	11	well	4	1.51	27	negative	negative	196.92	3.08	2.64	51.45	384	1.95	6	0.74	41.7
10067192	death	survival	25	chemotherapy	rectal	7	moderate	4	125.7	10	negative	negative	147.98	3.34	3.25	51.7	293	1.98	6.62	0.61	41.8
10068687	survival	survival	71	chemotherapy	colon	8.5	poor	4	NA	19	negative	negative	168.63	2.99	2.19	53.9	344	2.04	6.09	0.93	43.7
10068690	survival	survival	71	chemotherapy	colon	4.7	moderate	4	1.79	10	negative	negative	82.62	0.97	4.3	61.35	252	3.05	2.96	0.71	46.1
10093210	survival	survival	71	chemotherapy	colon	7	moderate	4	5.43	6	negative	negative	212.16	2.63	5.1	49.5	314	1.48	3.89	0.29	42.1
10124452	survival	survival	70	chemotherapy	colon	4.3	moderate	4	1.72	13	negative	negative	101	1.22	4.28	54.45	203	2.01	2.46	0.47	44.4
10151863	survival	survival	45	chemotherapy	rectal	5	moderate	4	4.25	13	negative	negative	122.67	2.65	3.66	48.8	184	1.5	3.98	0.41	41.3
10169509	survival	survival	70	chemotherapy	rectal	6	moderate	4	1.4	9	negative	negative	179.14	2.53	5.62	56.85	292	1.63	4.12	0.29	48.7
10171956	survival	survival	70	chemotherapy	colon	5	moderate	3	1.54	50	negative	negative	150.85	1.67	3.77	48.75	267	1.77	2.95	0.47	39.9
10174557	death	survival	65	chemotherapy	colon	11	moderate	4	6.81	30	negative	negative	296.03	5.75	1.38	28.9	373	1.26	7.24	0.91	22.6
10174899	death	death	25	chemotherapy	colon	6	moderate	4	49.82	19	negative	negative	238.76	1.71	3.79	50.25	308	1.29	2.2	0.34	43.8
10192220	survival	survival	69	chemotherapy	rectal	5	moderate	4	9.32	11	negative	negative	153.64	4.04	3.6	49.95	232	1.51	6.1	0.42	42.4
10207620	survival	survival	69	chemotherapy	colon	4	moderate	4	NA	16	negative	negative	135.43	1.6	4.38	52	344	2.54	4.06	0.58	39.3
10219770	survival	survival	73	chemotherapy	colon	6.5	moderate	3	1.58	7	negative	negative	154.79	1.89	2.75	46.7	226	1.46	2.76	0.53	39.4
10231238	survival	survival	69	chemotherapy	colon	3.5	moderate	4	3.78	28	negative	negative	208.8	1.26	3.66	53	451	2.16	2.72	0.59	42.2
10233324	survival	survival	69	chemotherapy	rectal	4.5	moderate	3	1.42	11	negative	negative	70.66	0.99	5.38	50.1	171	2.42	2.39	0.45	38
10233804	survival	survival	69	chemotherapy	rectal	5	moderate	3	6.2	15	negative	negative	104.7	1.39	4.98	58.1	245	2.34	3.26	0.47	46.4
10234484	survival	survival	68	chemotherapy	colon	6	moderate	4	4.58	25	negative	negative	146.39	2.53	2.16	53.3	284	1.94	4.9	0.9	43.6
10253810	survival	survival	69	chemotherapy	rectal	4	moderate	3	6.29	12	negative	negative	90.27	1.36	4.2	55.95	167	1.85	2.52	0.44	46.7
10270961	survival	survival	68	chemotherapy	rectal	8	moderate	3	4.2	21	negative	negative	73.45	1.9	2.92	61.65	249	3.39	6.45	1.16	44.7
10277889	survival	survival	29	chemotherapy	rectal	6	moderate	4	2.55	15	negative	negative	85.86	2.51	5.97	53.95	164	1.91	4.8	0.32	44.4
10278778	survival	survival	44	chemotherapy	colon	6.5	moderate	3	3.01	30	negative	negative	122.98	2.39	2.37	46.95	198	1.61	3.84	0.68	38.9
10304411	survival	survival	68	chemotherapy	rectal	7	moderate	4	4.12	40	negative	negative	152.43	2.52	4.2	57.45	282	1.85	4.67	0.44	48.2
10306453	death	death	23	chemotherapy	colon	3	moderate	4	1.99	28	negative	negative	104.55	1.12	10	56.2	230	2.2	2.46	0.22	45.2
10307510	survival	survival	44	chemotherapy	colon	4	moderate	3	2.03	10	negative	negative	138.22	2.74	2.15	43.35	217	1.57	4.3	0.73	35.5
10320564	survival	survival	67	chemotherapy	rectal	4.5	moderate	3	21.32	13	negative	negative	92.51	2.01	3.74	55.15	173	1.87	3.76	0.5	45.8
10325238	death	death	76	chemotherapy	rectal	4.5	moderate	4	5.18	1	negative	negative	104.89	1.21	3.75	60.7	279	2.66	3.23	0.71	47.4
10327786	survival	survival	68	chemotherapy	colon	3.5	moderate	4	5.55	9	negative	positive	141.26	1.62	4.61	50.95	202	1.43	2.31	0.31	43.8
10370533	death	death	43	chemotherapy	colon	4	moderate	3	5.31	9	negative	negative	113.61	1.69	3.24	51.15	217	1.91	3.23	0.59	41.6
10389736	survival	survival	71	chemotherapy	rectal	8	moderate	4	28.98	16	positive	negative	190.97	1.69	1.96	44.95	296	1.55	2.62	0.79	37.2
10449707	survival	survival	66	chemotherapy	colon	6	moderate	4	9.27	29	negative	negative	97.08	3.3	3.72	55.85	166	1.71	5.65	0.46	47.3
10463516	death	death	39	chemotherapy	colon	4	moderate	4	158.5	17	negative	negative	148.42	1.04	6.13	55.7	282	1.9	1.98	0.31	46.2
10479240	survival	survival	65	chemotherapy	colon	5	moderate	3	7.37	12	negative	negative	124.89	2.05	4.42	50.75	276	2.21	4.53	0.5	39.7
10488034	survival	survival	65	chemotherapy	rectal	3	moderate	4	2	117	negative	negative	155.32	1.84	5.7	56.3	292	1.88	3.45	0.33	46.9
10529650	death	survival	23	chemotherapy	rectal	5	poor	4	2.46	27	negative	negative	73.31	1.32	4.68	50.85	206	2.81	3.72	0.6	36.8
10532521	death	survival	18	chemotherapy	rectal	6	moderate	3	1.64	21	negative	negative	89.71	1.21	4.5	58.95	218	2.43	2.94	0.54	46.8
10535344	survival	survival	65	chemotherapy	rectal	4	moderate	3	12.37	34	negative	negative	185.83	4.63	2.82	50.15	236	1.27	5.88	0.45	43.8
10535893	survival	survival	65	chemotherapy	rectal	4	moderate	4	3.11	28	negative	negative	66.09	1.5	5.85	62.35	228	3.45	5.17	0.59	45.1
10536836	survival	survival	65	chemotherapy	colon	8	moderate	4	NA	28	negative	negative	201	1.61	3.45	43.8	201	1	1.61	0.29	38.8
10544847	survival	survival	65	chemotherapy	colon	10	moderate	3	8.86	23	negative	negative	156.5	2.89	2.77	41.75	277	1.77	5.12	0.64	32.9
10562310	survival	survival	64	chemotherapy	colon	5.5	moderate	4	9.58	25	negative	negative	102.51	1.33	7.47	56.65	245	2.39	3.18	0.32	44.7
10569155	survival	survival	68	chemotherapy	colon	6	moderate	3	12	13	negative	negative	124.12	1.96	7.73	53.9	211	1.7	3.33	0.22	45.4
10579869	survival	survival	64	chemotherapy	colon	6.5	moderate	4	NA	9	negative	negative	105.83	1.79	6.06	52.5	218	2.06	3.68	0.34	42.2
10596362	survival	survival	64	chemotherapy	rectal	6	moderate	3	11.56	12	negative	negative	112.35	1.07	10.97	62.6	382	3.4	3.65	0.31	45.6
10601872	survival	survival	39	chemotherapy	rectal	4	moderate	4	21.47	8	negative	negative	135.35	1.33	4.39	53.65	291	2.15	2.86	0.49	42.9
10612541	survival	survival	63	chemotherapy	rectal	4	moderate	4	1.03	10	positive	negative	233.75	1.73	3.08	49.5	374	1.6	2.76	0.52	41.5
10615921	death	death	30	chemotherapy	rectal	6.5	well	3	1.9	12	negative	negative	211.49	2.99	3.89	52.2	313	1.48	4.43	0.38	44.8
10625967	survival	survival	64	chemotherapy	rectal	5	moderate	4	62.22	19	negative	negative	95.45	0.92	8.41	60.4	273	2.86	2.64	0.34	46.1
10662343	survival	survival	63	chemotherapy	colon	5	moderate	4	4.44	13	negative	negative	131.73	2.19	5.47	49.9	274	2.08	4.56	0.38	39.5
10669747	survival	survival	63	chemotherapy	rectal	7.5	well	4	2.03	26	negative	positive	155.98	2.53	4.72	50.4	287	1.84	4.65	0.39	41.2
10675564	survival	survival	63	chemotherapy	colon	3.5	moderate	3	14.57	19	negative	negative	133.67	1.62	5.44	58.1	262	1.96	3.17	0.36	48.3
10677143	survival	survival	63	chemotherapy	colon	7.5	moderate	3	2.42	21	negative	negative	166.67	1.78	3.65	51.75	335	2.01	3.57	0.55	41.7
10683822	survival	survival	63	chemotherapy	colon	6	moderate	4	1.19	39	negative	negative	148.82	1.54	7.39	48.8	253	1.7	2.61	0.23	40.3
10719124	survival	survival	63	chemotherapy	colon	5	moderate	3	1.23	19	negative	negative	191.85	1.77	6.75	46.75	259	1.35	2.39	0.2	40
10720926	survival	survival	63	chemotherapy	colon	3	moderate	3	3.76	54	negative	negative	146.39	3.12	4.26	50	243	1.66	5.18	0.39	41.7
10727098	survival	survival	62	chemotherapy	colon	2.5	moderate	3	2.3	13	negative	negative	73.48	0.97	5.13	58.35	230	3.13	3.05	0.61	42.7
10755535	death	death	57	chemotherapy	rectal	4	moderate	3	2.39	8	negative	negative	114.17	2.15	3.75	44.6	137	1.2	2.58	0.32	38.6
10762347	survival	survival	62	chemotherapy	rectal	6.4	moderate	4	4.81	15	negative	negative	183.69	5.79	2.66	55.45	259	1.41	8.16	0.53	48.4
10775794	death	death	59	chemotherapy	rectal	3.5	moderate	4	1.31	13	negative	positive	113.04	2.56	4.06	42.1	156	1.38	3.53	0.34	35.2
11033181	survival	survival	59	chemotherapy	rectal	6	moderate	4	7.74	20	negative	negative	114.14	2.2	5.5	49.2	226	1.98	4.36	0.36	39.3
11076525	survival	survival	58	chemotherapy	rectal	7	moderate	4	3.63	28	negative	negative	85.88	1.92	4.3	54.9	225	2.62	5.02	0.61	41.8
11078632	survival	survival	58	chemotherapy	rectal	4.5	moderate	4	10.71	14	negative	negative	155.4	2.24	3.48	46.75	216	1.39	3.12	0.4	39.8
11092277	survival	survival	58	chemotherapy	rectal	4	moderate	4	1.85	12	negative	positive	127.95	2.1	3.75	50.95	293	2.29	4.81	0.61	39.5
11106349	death	survival	15	chemotherapy	colon	1.5	moderate	4	2.08	9	negative	negative	213.79	2.24	2.64	44.35	186	0.87	1.95	0.33	40
11110924	survival	survival	58	chemotherapy	rectal	7	moderate	4	50.99	19	negative	negative	80.3	0.9	8.92	53.7	265	3.3	2.97	0.37	37.2
11113365	survival	survival	39	chemotherapy	colon	4	moderate	4	1.65	17	negative	negative	116.73	1.24	5.85	53.45	321	2.75	3.41	0.47	39.7
11118298	survival	survival	62	chemotherapy	colon	6	moderate	4	54.53	30	negative	negative	181.76	2.61	2.69	46.05	289	1.59	4.15	0.59	38.1
11130176	survival	survival	58	chemotherapy	colon	6	poor	4	22.37	36	negative	negative	122.79	1.59	4.67	49.95	264	2.15	3.42	0.46	39.2
11136471	survival	survival	57	chemotherapy	rectal	5	moderate	3	2.95	30	negative	negative	51.34	1.14	6.48	59.95	173	3.37	3.84	0.52	43.1
11146239	survival	survival	57	chemotherapy	colon	5.5	moderate	4	35.76	13	negative	negative	276.36	3.9	2.44	44.8	304	1.1	4.29	0.45	39.3
11162985	survival	survival	57	chemotherapy	colon	3	moderate	4	7.8	10	negative	negative	78.01	1.78	3.67	49.55	149	1.91	3.4	0.52	40
11172454	survival	survival	57	chemotherapy	colon	8	moderate	4	2.22	30	negative	negative	287.88	3.03	1.79	39.95	475	1.65	5	0.92	31.7
11174581	survival	survival	57	chemotherapy	colon	5	moderate	4	15.48	28	negative	negative	125.84	1	4.81	45.1	224	1.78	1.78	0.37	36.2
11176906	survival	survival	57	chemotherapy	colon	3	poor	4	2.18	9	negative	negative	88.84	1.2	5.21	51.6	199	2.24	2.69	0.43	40.4
11209940	survival	survival	56	chemotherapy	rectal	5	moderate	4	1.16	13	negative	negative	107.57	2.16	3.7	51.25	199	1.85	4	0.5	42
11217344	survival	survival	56	chemotherapy	rectal	4	moderate	4	7.16	24	negative	negative	79.41	0.49	7.65	52.1	243	3.06	1.49	0.4	36.8
11225561	survival	survival	56	chemotherapy	colon	12	poor	4	0.92	27	negative	negative	130.75	2.98	3.74	50.4	421	3.22	9.59	0.86	34.3
11235035	survival	survival	56	chemotherapy	rectal	5	poor	4	3.37	10	negative	negative	69.44	1.16	7.02	56	200	2.88	3.33	0.41	41.6
11242093	survival	survival	56	chemotherapy	colon	11	moderate	4	8.43	22	negative	negative	201.84	5.06	1.42	40.55	329	1.63	8.24	1.15	32.4
11276890	survival	survival	56	chemotherapy	rectal	4	moderate	4	9.63	9	negative	negative	72.87	2.12	3.69	52.35	180	2.47	5.24	0.67	40
11285032	death	death	31	chemotherapy	rectal	5	moderate	4	2.15	27	negative	negative	50.55	1.18	3.82	51.95	137	2.71	3.21	0.71	38.4
11289241	survival	survival	55	chemotherapy	rectal	5.2	moderate	4	3.53	30	negative	negative	156.25	1.88	1.93	47.5	275	1.76	3.31	0.91	38.7
11289270	survival	survival	51	chemotherapy	rectal	4	poor	4	7.3	18	negative	negative	89.18	1.31	7.05	55.1	239	2.68	3.51	0.38	41.7
11294155	survival	survival	54	chemotherapy	colon	6	moderate	4	8.16	41	negative	negative	92.49	1.23	8.52	50.55	197	2.13	2.61	0.25	39.9
11297524	survival	survival	55	chemotherapy	colon	7	moderate	4	17.4	3	negative	negative	336.73	3.74	1.92	38.5	330	0.98	3.67	0.51	33.6
11301363	survival	survival	54	chemotherapy	colon	6.5	moderate	3	2.64	35	negative	negative	167.07	2.67	4	48.6	274	1.64	4.38	0.41	40.4
11326782	survival	survival	48	chemotherapy	colon	9	moderate	4	3.19	26	negative	negative	285.96	2.19	5.7	41.75	489	1.71	3.74	0.3	33.2
11326893	death	death	51	chemotherapy	rectal	6	moderate	4	9.86	7	negative	negative	128.4	1.74	5.71	55.35	330	2.57	4.46	0.45	42.5
11339474	survival	survival	54	chemotherapy	colon	6	moderate	4	2.59	9	negative	negative	96.24	1.53	4.89	50.3	179	1.86	2.84	0.38	41
11366558	survival	survival	53	chemotherapy	colon	4	moderate	3	98.42	47	negative	negative	214.56	1.62	2.82	48.9	339	1.58	2.56	0.56	41
11399421	survival	survival	53	chemotherapy	rectal	5	moderate	4	66.77	20	negative	negative	179.17	2.74	2.22	48.3	258	1.44	3.94	0.65	41.1
11414831	survival	survival	53	chemotherapy	rectal	5	moderate	4	6.01	10	negative	negative	89.12	1.71	3.85	51.55	213	2.39	4.08	0.62	39.6
11431634	survival	survival	53	chemotherapy	colon	4	moderate	4	4.6	14	negative	negative	91.62	1.45	4.84	52.25	164	1.79	2.6	0.37	43.3
11458641	survival	survival	52	chemotherapy	rectal	2	moderate	3	0.71	5	negative	negative	200.84	3.33	1.65	51.65	239	1.19	3.96	0.72	45.7
11479725	survival	survival	37	chemotherapy	colon	4.5	moderate	4	1.32	15	negative	positive	98.98	1.45	5.76	49.7	194	1.96	2.85	0.34	39.9
11494703	survival	survival	52	chemotherapy	colon	5.5	moderate	4	9.27	30	negative	negative	133.95	1.17	4.57	51.05	288	2.15	2.52	0.47	40.3
11496808	survival	survival	52	chemotherapy	rectal	4	moderate	4	35.54	33	negative	negative	187.94	1.28	4.27	50.65	265	1.41	1.81	0.33	43.6
11500703	survival	survival	52	chemotherapy	rectal	3	moderate	3	3.18	14	positive	positive	117.39	3.36	3.29	47	162	1.38	4.63	0.42	40.1
11519637	survival	survival	52	chemotherapy	rectal	5.5	moderate	4	47.2	15	negative	negative	64.08	1.21	9.92	62.85	248	3.87	4.7	0.39	43.5
11541933	survival	survival	51	chemotherapy	colon	4	moderate	3	13.32	32	negative	negative	301.03	3.04	2.55	45.65	292	0.97	2.95	0.38	40.8
11589658	survival	survival	51	chemotherapy	colon	6	poor	4	5.2	40	negative	negative	192.19	2.81	4	44.2	369	1.92	5.39	0.48	34.6
11657485	survival	survival	50	chemotherapy	rectal	4.7	moderate	4	NA	17	negative	negative	113.75	2.55	4.9	53.4	273	2.4	6.11	0.49	41.4
11695825	survival	survival	31	chemotherapy	colon	6	moderate	3	0.85	29	negative	negative	191.98	2.26	3.31	47.1	407	2.12	4.8	0.64	36.5
11707479	survival	survival	50	chemotherapy	rectal	5	moderate	4	80.82	11	negative	negative	128.4	1.92	4.45	51.05	217	1.69	3.24	0.38	42.6
11720370	survival	survival	49	chemotherapy	rectal	5.5	moderate	4	1.84	22	negative	negative	144.25	1.42	4.35	43.15	163	1.13	1.61	0.26	37.5
11789816	survival	survival	48	chemotherapy	colon	6	poor	4	1.4	30	negative	negative	73.16	1.42	4.95	50.9	199	2.72	3.86	0.55	37.3
11794643	survival	survival	48	chemotherapy	rectal	4.6	moderate	3	1.34	9	negative	negative	100.46	1.54	6.38	54.15	218	2.17	3.34	0.34	43.3
11804241	survival	survival	48	chemotherapy	colon	5	moderate	3	50.87	22	negative	negative	104.74	1.19	5.94	49.6	199	1.9	2.26	0.32	40.1
11846207	survival	survival	49	chemotherapy	rectal	6	moderate	4	2.69	19	negative	negative	103.61	1.88	6.02	55.55	287	2.77	5.21	0.46	41.7
11853098	survival	survival	49	chemotherapy	colon	5.5	moderate	3	1000	9	negative	negative	645.95	22.57	2.31	41.15	239	0.37	8.35	0.16	39.3
11862405	survival	survival	49	chemotherapy	rectal	5.5	poor	3	1.68	25	negative	negative	100	1.06	5.34	51.25	203	2.03	2.16	0.38	41.1
11869079	survival	survival	49	chemotherapy	rectal	NA	moderate	3	27.15	22	negative	negative	131.43	2.69	3.07	50.05	230	1.75	4.71	0.57	41.3
11883047	survival	survival	49	chemotherapy	colon	5.5	moderate	4	14.53	26	negative	positive	186.52	2.33	4.15	46.25	263	1.41	3.28	0.34	39.2
11891180	survival	survival	49	chemotherapy	colon	11	moderate	4	74.71	75	negative	negative	279.87	3.67	2.94	35.75	445	1.59	5.83	0.54	27.8
11917605	survival	survival	48	chemotherapy	rectal	8	moderate	4	4.73	25	negative	negative	153.04	1.67	2.88	49.6	352	2.3	3.85	0.8	38.1
12081746	survival	survival	46	chemotherapy	colon	9	moderate	4	10.36	34	negative	negative	160.06	3.19	2.88	51.65	549	3.43	10.94	1.19	34.5
12082877	survival	survival	46	chemotherapy	rectal	2	moderate	3	3.8	2	negative	negative	177.61	2.84	3.62	43.8	238	1.34	3.81	0.37	37.1
12103821	survival	survival	45	chemotherapy	colon	9	moderate	4	1.97	29	negative	negative	189.19	2.85	2.18	45.4	280	1.48	4.22	0.68	38
12114662	survival	survival	20	chemotherapy	colon	8	moderate	4	12.85	15	negative	negative	163.1	0.85	6	46.8	274	1.68	1.42	0.28	38.4
12135354	survival	survival	44	chemotherapy	rectal	5	moderate	3	1.07	26	negative	negative	103.45	1.57	9.16	47.6	180	1.74	2.73	0.19	38.9
12136200	survival	survival	44	chemotherapy	colon	3.4	moderate	4	6.8	24	negative	negative	197.69	1.86	5.41	53.45	342	1.73	3.22	0.32	44.8
12144755	survival	survival	44	chemotherapy	colon	8	moderate	3	22.23	15	negative	negative	164.53	1.98	3.12	48.55	334	2.03	4.02	0.65	38.4
12152134	survival	survival	44	chemotherapy	colon	3	moderate	3	1.51	11	negative	negative	154.67	1.67	3.66	56.6	232	1.5	2.5	0.41	49.1
12156429	survival	survival	44	chemotherapy	colon	8.5	moderate	3	5.16	52	negative	negative	392.62	4.35	3.73	39.05	585	1.49	6.48	0.4	31.6
12172415	survival	survival	44	chemotherapy	rectal	6	moderate	4	NA	26	negative	negative	137.87	2.14	4.33	50.05	233	1.69	3.61	0.39	41.6
12199118	survival	survival	44	chemotherapy	rectal	4	moderate	4	1.88	23	negative	positive	99.1	1.19	7.11	59.3	331	3.34	3.98	0.47	42.6
12229829	survival	survival	40	chemotherapy	rectal	2	poor	4	0.75	7	negative	negative	359.49	3.37	2.19	33.65	284	0.79	2.66	0.36	29.7
12233930	survival	survival	44	chemotherapy	rectal	5	moderate	4	2.6	23	negative	negative	78.59	1.18	7.9	67.05	323	4.11	4.85	0.52	46.5
12250327	survival	survival	43	chemotherapy	colon	6	moderate	3	1.79	41	negative	negative	75.32	2.14	3.56	56.75	177	2.35	5.03	0.66	45
12253142	survival	survival	43	chemotherapy	rectal	4	moderate	4	10.44	14	negative	positive	148.33	2.13	6.33	50.55	310	2.09	4.45	0.33	40.1
12256133	survival	survival	43	chemotherapy	colon	4	moderate	3	8.45	36	negative	negative	42.51	1	5.88	52.75	105	2.47	2.46	0.42	40.4
12263015	death	death	15	chemotherapy	rectal	4	moderate	3	1.5	18	negative	negative	132.42	1.51	5.52	48.6	241	1.82	2.74	0.33	39.5
12265390	survival	survival	31	chemotherapy	colon	8	moderate	4	51.6	26	negative	negative	295.9	5.18	1.49	42.9	361	1.22	6.32	0.82	36.8
12270769	survival	survival	43	chemotherapy	rectal	6	moderate	3	2.08	16	negative	negative	141.4	2.76	4.23	49.4	263	1.86	5.14	0.44	40.1
12308203	survival	survival	42	chemotherapy	colon	3.5	moderate	4	3.58	13	negative	negative	120.13	3.32	6.7	51	185	1.54	5.12	0.23	43.3
12310885	survival	survival	42	chemotherapy	colon	4	moderate	4	2.34	18	negative	negative	152.25	2.51	4.34	51.8	271	1.78	4.47	0.41	42.9
12322681	survival	survival	42	chemotherapy	rectal	6	moderate	4	2.31	22	negative	negative	172.22	2.08	2.92	47.8	186	1.08	2.25	0.37	42.4
12325489	death	death	39	chemotherapy	colon	6	moderate	4	2.11	7	negative	negative	124.49	2.23	4.22	56.05	305	2.45	5.47	0.58	43.8
12385984	survival	survival	42	chemotherapy	colon	3.5	moderate	4	3.11	6	negative	negative	85.66	1.31	4.28	53.9	209	2.44	3.19	0.57	41.7
12386453	survival	survival	41	chemotherapy	rectal	5.5	moderate	4	2.73	19	negative	positive	144.26	3.65	2.61	52.05	264	1.83	6.68	0.7	42.9
12431705	survival	survival	41	chemotherapy	rectal	6	moderate	4	0.68	22	negative	negative	135.16	1.25	5.69	51.7	346	2.56	3.21	0.45	38.9
12470596	survival	survival	41	chemotherapy	rectal	7	moderate	4	3.89	18	negative	negative	108.55	3	4	48.3	165	1.52	4.56	0.38	40.7
12504453	survival	survival	40	chemotherapy	colon	10	well	3	2.06	40	negative	negative	89.05	2.21	2.7	50.75	252	2.83	6.26	1.05	36.6
12505049	survival	survival	40	chemotherapy	rectal	4	moderate	3	5.39	13	negative	negative	62.35	0.97	7.9	58.8	207	3.32	3.21	0.42	42.2
12521570	survival	survival	40	chemotherapy	rectal	4.1	moderate	4	4.59	18	negative	positive	93.81	1.37	4.91	48.4	212	2.26	3.09	0.46	37.1
12523274	survival	survival	40	chemotherapy	colon	11	moderate	4	NA	33	negative	negative	1007.89	30.08	1.03	28.4	383	0.38	11.43	0.37	26.5
12525223	survival	survival	40	chemotherapy	rectal	7	moderate	4	6.07	21	negative	negative	134.36	2.38	3.25	52.25	262	1.95	4.64	0.6	42.5
12552908	survival	survival	40	chemotherapy	colon	3	moderate	4	2.47	15	negative	negative	66.67	1.06	5.47	58.95	186	2.79	2.97	0.51	45
12558169	survival	survival	40	chemotherapy	colon	2.2	moderate	3	NA	5	negative	negative	111.16	1.87	5.9	51.5	269	2.42	4.53	0.41	39.4
12593995	survival	survival	39	chemotherapy	rectal	4.5	moderate	3	2.31	16	negative	negative	111.57	3.46	2.81	52.05	135	1.21	4.19	0.43	46
12609933	survival	survival	39	chemotherapy	rectal	6	moderate	3	10.09	16	negative	negative	79.8	1.25	3.49	64.15	312	3.91	4.87	1.12	44.6
12635634	survival	survival	39	chemotherapy	colon	5.5	moderate	4	7.51	11	negative	negative	98.84	1.12	6.39	57.65	341	3.45	3.87	0.54	40.4
12649881	survival	survival	38	chemotherapy	rectal	4.3	moderate	3	0.79	12	negative	negative	102.04	2.04	3.63	47.5	200	1.96	4	0.54	37.7
12695064	survival	survival	38	chemotherapy	rectal	4	moderate	4	9.54	25	negative	negative	127.71	1.37	6.15	50.2	212	1.66	2.28	0.27	41.9
12713973	death	death	13	chemotherapy	rectal	6.5	poor	4	4.77	33	negative	negative	95.51	1.12	5.04	56.65	255	2.67	3	0.53	43.3
12722226	survival	survival	38	chemotherapy	colon	4	moderate	4	1.98	24	negative	negative	86.96	0.98	8.72	54.35	220	2.53	2.48	0.29	41.7
12730638	survival	survival	31	chemotherapy	colon	12	moderate	3	4.58	27	negative	negative	166.14	1.91	3.91	51.7	422	2.54	4.86	0.65	39
12763575	survival	survival	37	chemotherapy	colon	7	moderate	4	2.52	22	negative	negative	134.83	1.3	2.54	50.8	240	1.78	2.31	0.7	41.9
12794667	death	death	32	chemotherapy	colon	7	moderate	4	25.1	25	negative	negative	331.71	3.49	3	44.25	408	1.23	4.29	0.41	38.1
12845060	survival	survival	4	chemotherapy	colon	4	moderate	4	1.09	13	positive	negative	117.71	1.79	4.27	48.3	226	1.92	3.44	0.45	38.7
12863588	survival	survival	36	chemotherapy	colon	4.5	moderate	4	2.58	25	negative	negative	160.87	1.81	5.03	49.65	259	1.61	2.91	0.32	41.6
12878338	survival	survival	36	chemotherapy	rectal	5	moderate	4	22.79	10	negative	negative	104.31	1.84	5.16	52.6	242	2.32	4.27	0.45	41
12895927	survival	survival	36	chemotherapy	colon	4.4	moderate	3	1.67	10	negative	negative	138.69	2.13	4.94	46.9	233	1.68	3.58	0.34	38.5
12925030	survival	survival	36	chemotherapy	colon	6.4	moderate	3	4.91	11	negative	negative	129.33	1.88	4.84	52.6	269	2.08	3.92	0.43	42.2
13025157	survival	survival	35	chemotherapy	rectal	4	moderate	3	10.25	16	negative	negative	94.41	2.02	4.09	52.9	270	2.86	5.78	0.7	38.6
13035919	survival	survival	35	chemotherapy	colon	7.5	moderate	4	58.76	9	negative	negative	206.51	3.33	3.84	45.75	349	1.69	5.62	0.44	37.3
13114191	survival	survival	33	chemotherapy	colon	6	moderate	4	1.44	7	negative	negative	95.47	1.28	9.45	56.85	379	3.97	5.1	0.42	37
13118702	death	death	19	chemotherapy	rectal	4	moderate	4	42.75	24	positive	negative	170.52	2.51	3.53	46.85	295	1.73	4.35	0.49	38.2
13122497	survival	survival	34	chemotherapy	rectal	6	moderate	4	1.3	21	negative	negative	132.56	2.65	5.51	47.65	285	2.15	5.69	0.39	36.9
13122744	survival	survival	34	chemotherapy	colon	6	moderate	3	58.84	34	negative	negative	154.58	2.12	4.74	51.75	388	2.51	5.32	0.53	39.2
13138406	survival	survival	34	chemotherapy	rectal	4.5	moderate	3	4.79	17	negative	negative	84.82	1.16	4.98	48.9	190	2.24	2.59	0.45	37.7
13141745	survival	survival	34	chemotherapy	colon	5.3	moderate	4	4.86	28	negative	negative	109.23	1.47	4.3	56.25	296	2.71	3.98	0.63	42.7
13162308	survival	survival	33	chemotherapy	colon	6.5	moderate	3	1.54	21	negative	negative	143.64	1.5	4.13	47.55	237	1.65	2.48	0.4	39.3
13162905	survival	survival	33	chemotherapy	colon	2.5	moderate	4	2.31	10	negative	positive	104.85	1.42	9.08	54.95	238	2.27	3.22	0.25	43.6
13194050	survival	survival	33	chemotherapy	colon	9	poor	4	0.67	34	negative	negative	234.48	3.06	2.96	51.25	340	1.45	4.44	0.49	44
13200968	survival	survival	33	chemotherapy	rectal	4.5	moderate	4	2.05	11	negative	negative	317.39	6.82	2.42	44.4	292	0.92	6.27	0.38	39.8
13224275	survival	survival	32	chemotherapy	rectal	4	moderate	4	1.3	24	negative	negative	113.96	1.19	5.4	54.2	351	3.08	3.67	0.57	38.8
13226158	survival	survival	32	chemotherapy	rectal	6	moderate	4	2.52	23	negative	negative	81.63	1.63	4.78	49.7	160	1.96	3.19	0.41	39.9
13244315	survival	survival	27	chemotherapy	colon	4.5	moderate	4	19.63	25	negative	negative	183.87	2.67	2.77	48.95	285	1.55	4.14	0.56	41.2
13270711	survival	survival	32	chemotherapy	rectal	4	moderate	4	NA	11	negative	negative	83.26	1.91	5.31	53.75	199	2.39	4.57	0.45	41.8
13273912	survival	survival	32	chemotherapy	rectal	4.6	moderate	4	23.97	14	negative	negative	91.7	1.2	9.37	50.35	232	2.53	3.04	0.27	37.7
13303609	survival	survival	31	chemotherapy	rectal	5	poor	4	1.38	16	negative	negative	66.42	1.35	6.79	56.75	176	2.65	3.58	0.39	43.5
13308401	survival	survival	31	chemotherapy	colon	6	moderate	3	NA	17	negative	negative	182.05	4.52	3.9	49.15	213	1.17	5.29	0.3	43.3
13310731	survival	survival	31	chemotherapy	colon	NA	moderate	3	2.38	43	negative	negative	117.56	2.1	4.23	49.7	308	2.62	5.49	0.62	36.6
13331265	survival	survival	31	chemotherapy	colon	3.5	moderate	4	NA	17	negative	negative	166.04	2.18	4.54	45.65	264	1.59	3.46	0.35	37.7
13356247	survival	survival	30	chemotherapy	colon	3	moderate	4	103.3	8	negative	negative	117.09	1.21	7.65	52.95	233	1.99	2.4	0.26	43
13371379	survival	survival	4	chemotherapy	colon	12	moderate	3	2.06	42	negative	negative	417.8	3.82	2.36	49.4	493	1.18	4.51	0.5	43.5
13384547	survival	survival	23	chemotherapy	colon	3	moderate	4	2.66	20	positive	negative	101.06	1.14	6.15	56.45	286	2.83	3.23	0.46	42.3
13385443	survival	survival	30	chemotherapy	rectal	4.6	moderate	4	2.66	9	negative	negative	77.52	1.77	5.9	61.75	238	3.07	5.42	0.52	46.4
13394405	survival	survival	30	chemotherapy	rectal	4	moderate	3	0.98	10	negative	negative	111.3	0.73	8.85	52.4	256	2.3	1.69	0.26	40.9
13414384	survival	survival	30	chemotherapy	colon	6	moderate	4	3.81	61	negative	negative	296.86	1.74	4.08	48.75	472	1.59	2.76	0.39	40.8
13470998	survival	survival	29	chemotherapy	rectal	NA	moderate	3	3.63	17	negative	negative	113.84	1.74	7	51.9	255	2.24	3.9	0.32	40.7
13471210	survival	survival	30	chemotherapy	colon	3.5	moderate	4	8.47	10	negative	negative	60.68	0.83	6.16	53.6	142	2.34	1.95	0.38	41.9
13495778	survival	survival	29	chemotherapy	colon	5	moderate	3	14.04	18	negative	negative	65.83	0.78	8.18	57.25	210	3.19	2.48	0.39	41.3
13524057	survival	survival	29	chemotherapy	rectal	3.5	moderate	4	1.44	6	negative	negative	331.45	4.35	2.95	42.9	411	1.24	5.4	0.42	36.7
13525968	survival	survival	29	chemotherapy	rectal	4.5	moderate	3	1.66	11	negative	negative	76.42	1.32	7.69	63.35	282	3.69	4.87	0.48	44.9
13526276	survival	survival	29	chemotherapy	rectal	5	moderate	3	3.12	18	negative	negative	80.95	1.24	6	47.1	136	1.68	2.08	0.28	38.7
13547237	death	survival	24	chemotherapy	colon	4	moderate	4	5.01	28	negative	negative	161.4	2.46	3.72	48.35	276	1.71	4.2	0.46	39.8
13613972	survival	survival	27	chemotherapy	colon	4.5	poor	4	2.86	14	negative	positive	233.04	2.39	2.95	49.5	536	2.3	5.49	0.78	38
13620489	survival	survival	28	chemotherapy	rectal	3.5	moderate	4	1.03	13	negative	negative	118.83	2.46	3.68	56.85	284	2.39	5.87	0.65	44.9
13666180	survival	survival	27	chemotherapy	colon	NA	poor	4	1.78	11	negative	negative	251.34	5.93	2.46	45.55	470	1.87	11.08	0.76	36.2
13675170	survival	survival	27	chemotherapy	rectal	4	moderate	4	1.26	10	negative	negative	119.87	1.03	5.81	46.85	181	1.51	1.56	0.26	39.3
13686633	survival	survival	26	chemotherapy	rectal	5	moderate	3	NA	19	positive	negative	90.8	2.07	4.05	47.8	158	1.74	3.61	0.43	39.1
13686915	survival	survival	27	chemotherapy	rectal	4.5	moderate	4	0.71	10	negative	positive	177.23	1.61	6.05	56.7	397	2.24	3.61	0.37	45.5
13697950	survival	survival	27	chemotherapy	colon	7	moderate	3	0.96	27	negative	negative	205.41	2.88	3.56	45.95	380	1.85	5.33	0.52	36.7
13712505	survival	survival	27	chemotherapy	rectal	5.5	moderate	3	2.88	27	negative	negative	112.5	2.4	2.81	47.7	180	1.6	3.84	0.57	39.7
13716104	survival	survival	27	chemotherapy	rectal	4.5	moderate	4	6.1	15	positive	negative	87.65	1.47	5.93	55.35	213	2.43	3.58	0.41	43.2
13728697	survival	survival	27	chemotherapy	colon	7	poor	4	3.98	23	negative	negative	165.48	2.45	2.05	49.2	278	1.68	4.11	0.82	40.8
13775282	survival	survival	26	chemotherapy	colon	4	moderate	3	6.5	14	positive	negative	179.53	3.39	2.95	47.25	307	1.71	5.79	0.58	38.7
13806941	survival	survival	26	chemotherapy	colon	7	poor	4	2.48	56	negative	negative	331.25	3.1	2.62	34.7	477	1.44	4.47	0.55	27.5
13810601	survival	survival	26	chemotherapy	rectal	4.8	moderate	4	4.05	9	negative	negative	39.1	1.37	4.11	50.8	122	3.12	4.26	0.76	35.2
13849355	survival	survival	26	chemotherapy	colon	4.5	moderate	4	2.72	10	negative	negative	140.14	2.42	2.58	42.45	206	1.47	3.56	0.57	35.1
13885999	survival	survival	4	chemotherapy	colon	6	moderate	4	3.94	20	negative	negative	103.2	2.04	3.21	50.1	258	2.5	5.11	0.78	37.6
13890594	survival	survival	4	chemotherapy	rectal	3.5	moderate	4	2.37	6	negative	negative	153.62	1.56	6.47	54.25	318	2.07	3.22	0.32	43.9
13914009	survival	survival	5	chemotherapy	colon	3.5	moderate	4	4.4	12	negative	negative	146.02	1.78	7.33	50.5	257	1.76	3.14	0.24	41.7
13917258	survival	survival	4	chemotherapy	colon	4	moderate	4	NA	20	negative	positive	134.92	1.53	4.02	49.45	255	1.89	2.9	0.47	40
13963214	survival	survival	4	chemotherapy	rectal	6.5	moderate	4	2.88	9	negative	negative	332	3.17	2.38	41	332	1	3.17	0.42	36
13989732	survival	survival	3	chemotherapy	rectal	5.2	moderate	3	0.6	31	positive	negative	196	1.78	4.05	51.5	294	1.5	2.67	0.37	44
14019511	survival	survival	4	chemotherapy	rectal	4	moderate	4	49.6	23	negative	negative	135.51	1.65	3.45	53.1	290	2.14	3.53	0.62	42.4
14027855	survival	survival	4	chemotherapy	rectal	8	moderate	3	11.17	100	negative	negative	146.84	1.2	6.58	56	464	3.16	3.8	0.48	40.2
14032323	survival	survival	3	chemotherapy	colon	8	moderate	4	7.16	16	negative	negative	273.76	5.52	0.99	39.25	386	1.41	7.79	1.43	32.2
14039311	survival	survival	3	chemotherapy	colon	6.2	moderate	3	NA	18	negative	negative	167.21	5.15	3.7	37.8	204	1.22	6.28	0.33	31.7
6265440	survival	survival	40	non-chemotherapy	colon	7	well	4	3.27	16	negative	negative	326.92	4.01	2.52	39.3	255	0.78	3.13	0.31	35.4
7206673	survival	survival	69	non-chemotherapy	colon	5	moderate	4	18.52	21	negative	positive	167.26	1.3	3	43.5	281	1.68	2.19	0.56	35.1
7748349	death	death	30	non-chemotherapy	colon	3	moderate	4	2.21	12	negative	negative	201.53	3.09	2.26	46.35	264	1.31	4.05	0.58	39.8
7905911	death	death	64	non-chemotherapy	rectal	5	moderate	4	NA	16	negative	negative	167.65	8.91	1.39	36.8	114	0.68	6.06	0.49	33.4
7972558	survival	survival	69	non-chemotherapy	rectal	5	moderate	4	NA	22	negative	negative	138.84	2.3	4.84	43.75	168	1.21	2.78	0.25	37.7
8005339	survival	survival	72	non-chemotherapy	rectal	6	moderate	4	3.84	16	negative	negative	102.34	1.25	9.48	54.8	262	2.56	3.21	0.27	42
8026279	survival	survival	75	non-chemotherapy	colon	3	moderate	4	3.96	24	negative	negative	97.41	1.14	4.02	51.45	188	1.93	2.2	0.48	41.8
8085713	death	death	23	non-chemotherapy	colon	7.5	moderate	4	NA	43	negative	negative	377.86	3.66	3.45	35.55	495	1.31	4.79	0.38	29
8090243	survival	survival	71	non-chemotherapy	colon	7.5	moderate	3	6.02	37	negative	negative	146.12	1.4	5.76	47.65	320	2.19	3.06	0.38	36.7
8124644	death	death	57	non-chemotherapy	rectal	6.5	moderate	4	3.48	23	negative	negative	108.23	1.8	4.58	59.35	263	2.43	4.37	0.53	47.2
8143406	survival	survival	70	non-chemotherapy	colon	6	moderate	4	1.44	22	negative	negative	129.84	2.43	4.06	47.85	248	1.91	4.64	0.47	38.3
8145345	death	death	61	non-chemotherapy	colon	8	moderate	4	3.3	26	negative	negative	124.14	2.47	2.76	41.6	216	1.74	4.3	0.63	32.9
8216001	survival	survival	98	non-chemotherapy	rectal	4.3	moderate	4	2.33	14	negative	negative	64.71	1.17	6.91	47.55	143	2.21	2.59	0.32	36.5
8216011	survival	survival	69	non-chemotherapy	colon	4.7	moderate	4	10.56	34	negative	negative	82.27	1.4	4.72	47.05	167	2.03	2.84	0.43	36.9
8261610	survival	survival	57	non-chemotherapy	colon	4.8	moderate	3	8.17	13	negative	negative	89.43	0.86	9.14	52.15	237	2.65	2.27	0.29	38.9
8430457	survival	survival	75	non-chemotherapy	colon	3.2	moderate	3	0.8	6	negative	positive	96.4	0.79	8.42	53.8	268	2.78	2.21	0.33	39.9
8531789	survival	survival	89	non-chemotherapy	rectal	5.5	moderate	3	8.55	13	negative	negative	151.49	1.97	2.31	49.6	203	1.34	2.64	0.58	42.9
8532847	survival	survival	90	non-chemotherapy	rectal	3.5	moderate	4	NA	31	negative	negative	41.07	0.54	10.18	54.4	92	2.24	1.21	0.22	43.2
8549336	survival	survival	88	non-chemotherapy	rectal	3	moderate	3	NA	17	negative	negative	90.68	1.23	5.13	57.9	214	2.36	2.9	0.46	46.1
8598248	survival	survival	89	non-chemotherapy	colon	7	moderate	3	109.4	26	negative	negative	110.04	1.68	5.17	51.55	307	2.79	4.69	0.54	37.6
8603856	survival	survival	89	non-chemotherapy	colon	6.5	moderate	4	NA	14	negative	negative	116.09	3.43	4.58	51.1	202	1.74	5.97	0.38	42.4
8613772	death	death	72	non-chemotherapy	colon	1.5	moderate	4	NA	10	negative	negative	51.26	2.26	2.83	48.75	61	1.19	2.69	0.42	42.8
8646663	survival	survival	30	non-chemotherapy	rectal	4.5	moderate	4	6.74	14	negative	negative	49.59	0.69	7.81	57.25	182	3.67	2.55	0.47	38.9
8664408	survival	survival	87	non-chemotherapy	colon	4.5	moderate	4	33.26	14	negative	negative	81.23	1.5	5.23	56.45	225	2.77	4.15	0.53	42.6
8679185	survival	survival	88	non-chemotherapy	colon	3.4	moderate	3	NA	8	negative	positive	68.04	1.96	6.69	49.9	132	1.94	3.8	0.29	40.2
8735054	death	death	66	non-chemotherapy	rectal	5	poor	4	12.24	14	negative	positive	115.11	2.4	3.76	51.95	160	1.39	3.34	0.37	45
8773026	death	death	12	non-chemotherapy	rectal	3	moderate	3	41.15	11	negative	negative	395.05	11.81	1.01	41.15	399	1.01	11.93	1	36.1
8799671	survival	survival	86	non-chemotherapy	rectal	4	moderate	3	9.34	19	negative	negative	72.83	1.04	11.04	60.15	193	2.65	2.76	0.24	46.9
8802680	survival	survival	86	non-chemotherapy	colon	6	moderate	4	NA	32	negative	negative	160.48	1.82	4.47	52.1	337	2.1	3.82	0.47	41.6
8820623	survival	survival	86	non-chemotherapy	rectal	4.5	moderate	3	6.69	30	negative	negative	105.66	2.43	3.7	52.05	168	1.59	3.86	0.43	44.1
8857781	death	survival	25	non-chemotherapy	rectal	7	moderate	4	NA	16	negative	positive	387.04	17.57	2.7	30.7	209	0.54	9.49	0.2	28
8897994	survival	survival	83	non-chemotherapy	colon	7	moderate	4	NA	6	negative	negative	469.74	4.07	1.58	41	357	0.76	3.09	0.48	37.2
8973751	survival	survival	84	non-chemotherapy	colon	11	poor	3	1.64	11	negative	negative	152.26	2.62	2.4	42.25	303	1.99	5.21	0.83	32.3
9027604	survival	survival	84	non-chemotherapy	rectal	6	well	3	2.34	17	negative	negative	69.58	1.27	6.09	61.4	199	2.86	3.62	0.47	47.1
9059249	death	survival	61	non-chemotherapy	colon	5.5	moderate	4	46.96	13	negative	negative	156.9	3.07	4.58	42.1	273	1.74	5.34	0.38	33.4
9082641	survival	survival	83	non-chemotherapy	rectal	3.5	moderate	4	1.89	9	negative	positive	134.21	2.05	3.1	55.4	204	1.52	3.11	0.49	47.8
9089335	survival	survival	83	non-chemotherapy	colon	7	poor	3	0.67	18	negative	negative	124.76	2.2	2.5	47.8	262	2.1	4.63	0.84	37.3
9129887	survival	survival	82	non-chemotherapy	colon	6.5	moderate	4	37.03	23	negative	negative	178.81	1.09	9.15	60.7	540	3.02	3.3	0.33	45.6
9153135	death	death	66	non-chemotherapy	colon	5.5	moderate	4	2.99	21	negative	negative	131.68	4.25	2.82	46.75	212	1.61	6.85	0.57	38.7
9251337	death	death	53	non-chemotherapy	rectal	4	moderate	3	3.48	14	negative	negative	72.49	1.44	6.26	54.55	195	2.69	3.87	0.43	41.1
9284934	survival	survival	80	non-chemotherapy	rectal	6	moderate	3	1.38	15	negative	negative	263.08	8.11	1.81	43.25	171	0.65	5.27	0.36	40
9309215	survival	survival	75	non-chemotherapy	colon	4.5	moderate	3	NA	17	negative	negative	11.5	0.69	7.97	52.45	33	2.87	1.98	0.36	38.1
9310955	survival	survival	79	non-chemotherapy	rectal	4.8	moderate	4	3.74	10	negative	positive	74.65	1.02	7.89	44.9	106	1.42	1.45	0.18	37.8
9375497	death	death	7	non-chemotherapy	colon	10	moderate	4	5.38	3	negative	negative	273.06	7.64	2.55	38.95	598	2.19	16.74	0.86	28
9378903	survival	survival	78	non-chemotherapy	rectal	10	poor	4	2.65	17	negative	negative	138.02	2.86	2.88	43.95	167	1.21	3.46	0.42	37.9
9408983	survival	survival	78	non-chemotherapy	colon	10	poor	3	1.25	22	negative	negative	246.56	7.9	1.77	46.05	323	1.31	10.35	0.74	39.5
9439635	survival	survival	78	non-chemotherapy	colon	5	moderate	4	16.11	5	negative	positive	217.86	3.35	3.11	48.7	183	0.84	2.81	0.27	44.5
9454988	death	survival	22	non-chemotherapy	rectal	4	moderate	3	2.68	12	negative	negative	164.34	2.92	7.15	50.55	235	1.43	4.18	0.2	43.4
9469494	survival	survival	52	non-chemotherapy	colon	6.5	moderate	4	3.14	25	negative	negative	103.43	1.76	5.83	56.9	362	3.5	6.16	0.6	39.4
9505025	death	death	10	non-chemotherapy	rectal	5.5	moderate	4	104.1	12	negative	negative	482.42	7.4	18.2	33.95	439	0.91	6.73	0.05	29.4
9556796	survival	survival	76	non-chemotherapy	colon	4.5	moderate	4	2.41	10	negative	negative	138.53	2.23	4.81	55.75	320	2.31	5.16	0.48	44.2
9559495	death	death	9	non-chemotherapy	rectal	4.5	moderate	4	5.06	2	negative	positive	226.39	1.69	3.27	46.2	163	0.72	1.22	0.22	42.6
9567046	survival	survival	76	non-chemotherapy	rectal	5.5	moderate	4	4.58	16	negative	positive	90.45	1.61	3.73	53.9	199	2.2	3.54	0.59	42.9
9608010	survival	survival	68	non-chemotherapy	colon	2	moderate	3	2.89	2	negative	positive	75.24	2.39	3.75	42.9	158	2.1	5.01	0.56	32.4
9623883	survival	survival	75	non-chemotherapy	colon	5.3	moderate	3	4.14	33	negative	positive	193.8	1.96	3.91	53.05	250	1.29	2.53	0.33	46.6
9657884	survival	survival	75	non-chemotherapy	rectal	5.5	moderate	3	3.34	10	negative	negative	53.63	1.65	8.5	58.45	155	2.89	4.77	0.34	44
9658784	death	death	29	non-chemotherapy	rectal	8.5	moderate	4	6.34	25	negative	negative	115	1.98	3.33	54.8	230	2	3.96	0.6	44.8
9658864	survival	survival	74	non-chemotherapy	rectal	5	moderate	4	1.96	24	negative	negative	122.46	2.46	5.66	57.4	409	3.34	8.21	0.59	40.7
9692623	survival	survival	75	non-chemotherapy	colon	2.7	moderate	4	3.62	7	negative	negative	95.83	1.84	3.53	45.9	115	1.2	2.21	0.34	39.9
9717319	survival	survival	74	non-chemotherapy	colon	6.3	poor	3	0.67	20	negative	negative	514.58	3.88	1.55	38.5	247	0.48	1.86	0.31	36.1
9743333	survival	survival	74	non-chemotherapy	rectal	5	moderate	3	5.97	31	negative	negative	70.43	0.69	3.63	56.95	212	3.01	2.07	0.83	41.9
9797996	death	death	71	non-chemotherapy	rectal	5	moderate	4	1.83	16	negative	negative	143.69	1.55	6.53	54.2	319	2.22	3.45	0.34	43.1
9832594	death	death	40	non-chemotherapy	colon	7.5	moderate	3	17.43	13	negative	negative	163.37	2.51	8.78	52.8	330	2.02	5.07	0.23	42.7
9838176	death	survival	54	non-chemotherapy	rectal	3.5	moderate	4	2.94	5	negative	negative	95.41	1.51	3.11	58	187	1.96	2.96	0.63	48.2
9838461	survival	survival	78	non-chemotherapy	rectal	5.5	moderate	3	4.91	10	negative	negative	184.57	2.65	4.86	53.15	323	1.75	4.64	0.36	44.4
9843025	survival	survival	73	non-chemotherapy	rectal	1.8	moderate	4	8.42	21	negative	negative	143.37	2.47	5.3	53.6	281	1.96	4.85	0.37	43.8
9856817	survival	survival	38	non-chemotherapy	colon	9	poor	3	23.9	27	negative	negative	87.06	1.29	3.19	52.25	222	2.55	3.28	0.8	39.5
9887852	death	survival	64	non-chemotherapy	rectal	6	moderate	4	NA	14	negative	negative	286.9	11.86	1.4	42.8	241	0.84	9.96	0.6	38.6
9889356	survival	survival	73	non-chemotherapy	rectal	3	moderate	3	7.13	5	negative	positive	72.54	1.12	4	59	177	2.44	2.74	0.61	46.8
9894269	survival	survival	73	non-chemotherapy	rectal	4	moderate	3	1.83	3	negative	negative	126.7	1.43	5.39	59.35	280	2.21	3.15	0.41	48.3
9918597	survival	survival	73	non-chemotherapy	rectal	6	moderate	4	1.68	32	negative	negative	141.48	3.34	2.51	45.7	249	1.76	5.88	0.7	36.9
9929928	survival	survival	73	non-chemotherapy	colon	5.5	moderate	4	NA	26	negative	positive	344.44	3.72	7.2	41.9	248	0.72	2.68	0.1	38.3
9965213	survival	survival	72	non-chemotherapy	colon	7	moderate	4	1.42	49	negative	negative	269.53	3.9	2.61	43.6	345	1.28	4.99	0.49	37.2
9997952	survival	survival	34	non-chemotherapy	colon	4	poor	4	3.92	13	negative	positive	121.3	1.82	6.76	46.15	205	1.69	3.08	0.25	37.7
10042929	survival	survival	71	non-chemotherapy	rectal	6.5	moderate	4	3.84	10	negative	negative	91.11	2.68	6.92	52.6	164	1.8	4.83	0.26	43.6
10048761	survival	survival	71	non-chemotherapy	colon	4.8	moderate	4	0.86	29	negative	negative	161.93	2.61	3.23	47.45	319	1.97	5.15	0.61	37.6
10065264	survival	survival	48	non-chemotherapy	rectal	4	moderate	3	3.58	21	negative	positive	109.05	1.93	3.42	53.75	265	2.43	4.68	0.71	41.6
10085135	survival	survival	71	non-chemotherapy	rectal	5.5	moderate	3	2.44	24	negative	negative	89.29	2.33	5.09	51.9	200	2.24	5.23	0.44	40.7
10108702	survival	survival	71	non-chemotherapy	colon	3	moderate	4	46.62	63	negative	negative	87.32	1.25	3.87	55.35	186	2.13	2.67	0.55	44.7
10128827	survival	survival	70	non-chemotherapy	rectal	9.5	moderate	3	48.71	14	negative	negative	183.12	1.08	4.28	44.4	282	1.54	1.66	0.36	36.7
10137595	survival	survival	70	non-chemotherapy	rectal	3	NA	4	5.39	13	negative	negative	124.64	1.86	5.09	62.3	349	2.8	5.22	0.55	48.3
10143855	survival	survival	70	non-chemotherapy	rectal	4	moderate	4	2.89	4	negative	negative	248.51	1.35	4.39	58.3	666	2.68	3.63	0.61	44.9
10206223	survival	survival	69	non-chemotherapy	colon	4.5	moderate	3	1.96	27	negative	negative	74.23	1.45	3.4	45.55	121	1.63	2.37	0.48	37.4
10273618	survival	survival	68	non-chemotherapy	rectal	5	poor	4	6	21	negative	negative	96.17	1.4	8.1	54.15	226	2.35	3.28	0.29	42.4
10309584	survival	survival	68	non-chemotherapy	colon	7	moderate	4	2.33	20	negative	negative	92.08	1.85	5.83	61.15	279	3.03	5.61	0.52	46
10316980	survival	survival	68	non-chemotherapy	rectal	5	moderate	4	4.68	14	negative	positive	96.76	2.1	2.4	53.3	209	2.16	4.54	0.9	42.5
10320558	survival	survival	27	non-chemotherapy	rectal	4.5	moderate	3	8.79	16	negative	negative	114.14	1.65	5.03	47.05	218	1.91	3.15	0.38	37.5
10348606	death	death	18	non-chemotherapy	rectal	4.5	moderate	3	6.13	4	negative	positive	213.13	4.44	3.05	51.6	422	1.98	8.79	0.65	41.7
10351068	survival	survival	38	non-chemotherapy	rectal	5.5	moderate	3	10.12	18	negative	negative	87.75	0.98	7.03	51.55	222	2.53	2.48	0.36	38.9
10371992	survival	survival	67	non-chemotherapy	colon	6	moderate	4	7.01	20	negative	positive	182.08	1.92	1.54	37.2	193	1.06	2.03	0.69	31.9
10399832	survival	survival	66	non-chemotherapy	colon	4	moderate	3	2.47	27	negative	negative	231.87	3.96	1.32	49.15	211	0.91	3.6	0.69	44.6
10405267	death	survival	66	non-chemotherapy	rectal	5	moderate	3	2.66	15	negative	negative	57.76	1.22	4.95	53.75	160	2.77	3.39	0.56	39.9
10428087	survival	survival	66	non-chemotherapy	colon	6.8	moderate	4	10.23	28	negative	negative	137.94	1.63	4.55	53	389	2.82	4.6	0.62	38.9
10456408	survival	survival	69	non-chemotherapy	colon	5.5	moderate	4	6.07	15	negative	negative	246.47	2.04	5.31	49.7	419	1.7	3.47	0.32	41.2
10469172	survival	survival	70	non-chemotherapy	rectal	4	moderate	3	4.95	18	negative	negative	107.02	2.06	3	51.55	183	1.71	3.52	0.57	43
10479053	death	death	48	non-chemotherapy	rectal	3	moderate	3	3.66	3	negative	negative	117.17	3.25	2.81	55.25	273	2.33	7.57	0.83	43.6
10504004	death	survival	25	non-chemotherapy	colon	3	moderate	3	15.06	11	negative	negative	170.43	2.87	2.14	55.5	317	1.86	5.34	0.87	46.2
10537104	survival	survival	65	non-chemotherapy	rectal	3.5	moderate	4	4.4	18	negative	positive	59.76	1.49	6.28	56.55	150	2.51	3.74	0.4	44
10566902	survival	survival	64	non-chemotherapy	rectal	5.5	moderate	3	14.87	11	negative	positive	142.02	1.31	3.31	44.85	169	1.19	1.56	0.36	38.9
10599563	survival	survival	64	non-chemotherapy	colon	13	moderate	4	201.3	26	negative	negative	257.29	5.09	1.97	45.65	512	1.99	10.13	1.01	35.7
10614837	death	survival	63	non-chemotherapy	rectal	7.5	moderate	4	3.24	11	negative	negative	163.28	3.04	2.61	48.4	209	1.28	3.89	0.49	42
10622338	survival	survival	64	non-chemotherapy	colon	3.5	moderate	3	1.33	7	negative	negative	104.65	0.91	5.51	52.35	225	2.15	1.96	0.39	41.6
10633518	survival	survival	63	non-chemotherapy	colon	3	moderate	4	7.32	8	negative	positive	165.85	1.95	3.09	45.9	272	1.64	3.2	0.53	37.7
10638506	death	death	21	non-chemotherapy	colon	6	moderate	4	1000	6	negative	negative	312.5	3.21	1.88	43.8	300	0.96	3.08	0.51	39
10647565	survival	survival	63	non-chemotherapy	colon	3	moderate	4	1.58	7	negative	positive	148.85	2.44	5.24	48.45	195	1.31	3.19	0.25	41.9
10652857	survival	survival	63	non-chemotherapy	rectal	4	poor	4	8	14	negative	negative	127.84	1.67	4.09	52.1	225	1.76	2.94	0.43	43.3
10665170	survival	survival	63	non-chemotherapy	rectal	6	moderate	3	116.2	26	negative	positive	224.56	3.42	3.68	45.9	256	1.14	3.9	0.31	40.2
10678959	death	death	23	non-chemotherapy	rectal	3	moderate	4	1.2	13	negative	negative	118.18	3.7	2.75	47.3	130	1.1	4.07	0.4	41.8
10679966	survival	survival	63	non-chemotherapy	rectal	5.5	poor	4	4.26	5	negative	negative	122.65	1.31	6.46	49.25	222	1.81	2.37	0.28	40.2
10718596	death	death	31	non-chemotherapy	colon	3.5	poor	4	1.57	13	negative	negative	145.02	1.35	4.23	53.45	393	2.71	3.65	0.64	39.9
10720475	survival	survival	66	non-chemotherapy	colon	4.5	moderate	4	36.76	17	negative	negative	108.18	1.5	2.93	46.7	238	2.2	3.29	0.75	35.7
10722458	survival	survival	59	non-chemotherapy	rectal	5.5	moderate	3	8.15	9	negative	negative	150	2.29	3.25	43.4	273	1.82	4.16	0.56	34.3
10732819	survival	survival	62	non-chemotherapy	rectal	5.5	moderate	4	2.34	12	negative	positive	109.16	1.83	4.37	45.35	143	1.31	2.4	0.3	38.8
10939753	survival	survival	33	non-chemotherapy	colon	6.5	moderate	3	10.77	18	negative	negative	200.64	2.08	3.08	42.85	315	1.57	3.26	0.51	35
11014435	survival	survival	59	non-chemotherapy	rectal	3	moderate	3	4.6	17	negative	negative	110.88	2.01	7.74	46.85	163	1.47	2.96	0.19	39.5
11015576	death	survival	56	non-chemotherapy	rectal	5	moderate	4	3.75	32	negative	negative	143.01	1.4	5.81	45.6	266	1.86	2.61	0.32	36.3
11027322	survival	survival	59	non-chemotherapy	colon	5	moderate	4	10.56	10	negative	negative	123.38	1.05	2.44	44.1	190	1.54	1.61	0.63	36.4
11063428	death	survival	34	non-chemotherapy	rectal	10.5	moderate	4	2.17	34	negative	negative	169.93	3.74	2.75	34.55	243	1.43	5.35	0.52	27.4
11073100	survival	survival	58	non-chemotherapy	colon	5.5	moderate	3	0.87	12	negative	negative	147.06	1.07	5.46	39.95	225	1.53	1.63	0.28	32.3
11085583	death	survival	33	non-chemotherapy	colon	5	moderate	4	12.82	37	negative	positive	202.7	1.71	5.44	45.85	375	1.85	3.16	0.34	36.6
11085741	survival	survival	57	non-chemotherapy	rectal	3.6	moderate	4	NA	11	negative	negative	74.57	1.47	5.41	51.95	129	1.73	2.54	0.32	43.3
11089685	survival	survival	58	non-chemotherapy	colon	6	well	4	23.26	16	negative	negative	103.53	1.6	4.25	45.15	264	2.55	4.07	0.6	32.4
11100148	death	death	7	non-chemotherapy	rectal	NA	poor	4	NA	26	negative	negative	125.84	1.94	3.07	51.4	224	1.78	3.45	0.58	42.5
11159313	survival	survival	57	non-chemotherapy	rectal	4	moderate	3	9.05	11	negative	negative	111.54	2.84	2.4	49	174	1.56	4.43	0.65	41.2
11166738	death	survival	52	non-chemotherapy	rectal	2.5	moderate	4	20.24	22	negative	positive	161.94	1.79	5.34	49.05	251	1.55	2.78	0.29	41.3
11184244	death	death	48	non-chemotherapy	rectal	6	moderate	4	NA	17	negative	negative	162.75	2.71	3.09	40.4	166	1.02	2.76	0.33	35.3
11202067	survival	survival	57	non-chemotherapy	rectal	5	moderate	4	NA	14	negative	negative	154.2	2.29	3.05	41.25	202	1.31	3	0.43	34.7
11218150	survival	survival	56	non-chemotherapy	colon	7	moderate	3	2.97	30	negative	negative	151.64	1.17	7.41	48.6	461	3.04	3.55	0.41	33.4
11253898	survival	survival	31	non-chemotherapy	rectal	5	moderate	4	5.7	13	negative	negative	171.68	2.58	1.97	49.35	297	1.73	4.47	0.88	40.7
11266733	survival	survival	56	non-chemotherapy	colon	3	moderate	4	63.88	18	negative	negative	93.4	1.49	6.55	55	269	2.88	4.28	0.44	40.6
11407490	survival	survival	53	non-chemotherapy	colon	3.5	moderate	3	9.37	4	negative	negative	130.88	1.51	6.8	55.7	267	2.04	3.09	0.3	45.5
11413961	survival	survival	52	non-chemotherapy	rectal	3.5	moderate	3	20.19	3	negative	negative	100.46	1.7	3.38	51.3	217	2.16	3.68	0.64	40.5
11444797	survival	survival	52	non-chemotherapy	colon	4.5	moderate	4	3.12	15	positive	negative	138.1	1.67	5.09	47.2	232	1.68	2.8	0.33	38.8
11491384	survival	survival	52	non-chemotherapy	rectal	3	moderate	4	4.74	10	negative	negative	97.97	1.52	3.18	48.35	193	1.97	3	0.62	38.5
11538350	survival	survival	51	non-chemotherapy	colon	4	moderate	4	2.46	33	negative	positive	272.22	2.53	3.31	47.2	441	1.62	4.1	0.49	39.1
11558322	survival	survival	51	non-chemotherapy	colon	6	moderate	4	26.38	61	negative	negative	198.22	1.95	4.12	44.25	335	1.69	3.3	0.41	35.8
11613156	survival	survival	51	non-chemotherapy	colon	5	moderate	3	5.14	15	negative	negative	81.78	1.37	10.74	53.95	202	2.47	3.38	0.23	41.6
11659274	survival	survival	50	non-chemotherapy	colon	14	moderate	4	3.29	23	negative	negative	316.02	4.07	2.08	44.9	651	2.06	8.38	0.99	34.6
11670119	death	survival	33	non-chemotherapy	colon	4	moderate	4	2.42	6	negative	negative	68.82	1	6.92	57.75	181	2.63	2.63	0.38	44.6
11708036	survival	survival	50	non-chemotherapy	rectal	5	moderate	4	4.73	15	negative	negative	70.05	1.09	8.31	61.3	262	3.74	4.09	0.45	42.6
11719572	survival	survival	49	non-chemotherapy	rectal	6	moderate	4	NA	65	negative	negative	156.44	2.41	6.44	51.5	413	2.64	6.37	0.41	38.3
11759830	survival	survival	49	non-chemotherapy	rectal	7	moderate	3	2.26	37	negative	negative	127.17	2.02	2.63	46.3	234	1.84	3.71	0.7	37.1
11765850	survival	survival	49	non-chemotherapy	rectal	4.8	moderate	4	1.21	15	negative	negative	158.13	2.16	3.72	39.6	253	1.6	3.45	0.43	31.6
11831642	death	survival	5	non-chemotherapy	rectal	5.5	moderate	4	6.34	1	negative	negative	72.65	1.06	7.39	45.1	247	3.4	3.59	0.46	28.1
11852598	survival	survival	48	non-chemotherapy	rectal	4.5	moderate	4	30.33	10	negative	negative	135.35	2.36	4.5	49.3	268	1.98	4.68	0.44	39.4
11858107	survival	survival	49	non-chemotherapy	colon	5	moderate	4	3.94	32	negative	negative	103.07	2.09	3.93	48	235	2.28	4.77	0.58	36.6
11905809	survival	survival	48	non-chemotherapy	colon	4	moderate	4	45.41	19	negative	negative	131.21	1.75	5.23	43.65	206	1.57	2.75	0.3	35.8
12117420	survival	survival	45	non-chemotherapy	colon	5.5	moderate	4	4.38	15	negative	negative	186.47	2.16	3.95	49	317	1.7	3.67	0.43	40.5
12205796	survival	survival	44	non-chemotherapy	colon	6.2	moderate	3	2.35	8	negative	positive	65.89	1.45	5.59	49.8	199	3.02	4.39	0.54	34.7
12227838	survival	survival	44	non-chemotherapy	colon	8	moderate	3	6.26	21	negative	negative	184.21	4.48	1.57	45.3	280	1.52	6.81	0.97	37.7
12242773	survival	survival	43	non-chemotherapy	rectal	4.5	moderate	4	2.88	6	negative	positive	138.64	1.61	3.88	47.4	183	1.32	2.12	0.34	40.8
12244748	survival	survival	44	non-chemotherapy	rectal	4	moderate	3	12.49	14	negative	negative	88.52	1.32	8.71	51.05	185	2.09	2.75	0.24	40.6
12283686	death	death	35	non-chemotherapy	rectal	3.5	moderate	3	6.72	20	negative	positive	193.13	1.47	5.16	50	309	1.6	2.35	0.31	42
12310087	survival	survival	43	non-chemotherapy	colon	5	moderate	4	NA	32	negative	negative	129.03	2.29	4.08	50.35	200	1.55	3.55	0.38	42.6
12337157	survival	survival	4	non-chemotherapy	colon	6.5	poor	3	1.67	13	positive	negative	232.37	3.23	2.93	44.35	402	1.73	5.58	0.59	35.7
12350204	survival	survival	42	non-chemotherapy	colon	6	moderate	3	2.13	18	negative	positive	89.77	2.12	3.52	52	158	1.76	3.73	0.5	43.2
12365101	survival	survival	42	non-chemotherapy	colon	4.3	moderate	4	3.2	3	negative	negative	43.21	0.74	6.61	53.7	140	3.24	2.4	0.49	37.5
12393364	survival	survival	42	non-chemotherapy	colon	5.5	moderate	4	3.9	10	negative	negative	145.31	2.19	5.33	48.2	279	1.92	4.2	0.36	38.6
12394650	death	death	17	non-chemotherapy	colon	4.5	poor	4	57.24	6	negative	negative	159.84	2.34	3.7	41.3	195	1.22	2.85	0.33	35.2
12424784	survival	survival	41	non-chemotherapy	colon	4	moderate	3	0.67	9	negative	negative	111.37	2.22	6.81	53.05	235	2.11	4.69	0.31	42.5
12438985	death	death	3	non-chemotherapy	rectal	6	moderate	3	3.63	10	negative	positive	215.17	4.61	1.91	35.05	312	1.45	6.69	0.76	27.8
12440896	survival	survival	41	non-chemotherapy	rectal	3	moderate	3	3.28	9	negative	negative	123.35	1.11	7.3	57.75	243	1.97	2.18	0.27	47.9
12482795	survival	survival	41	non-chemotherapy	colon	8	NA	3	1.99	16	negative	negative	283.47	4.04	2.52	40.35	343	1.21	4.89	0.48	34.3
12494092	survival	survival	40	non-chemotherapy	rectal	4	moderate	4	4.11	13	positive	negative	159.83	4.39	3.39	48.9	374	2.34	10.27	0.69	37.2
12516411	survival	survival	40	non-chemotherapy	colon	10	moderate	4	28.95	21	negative	negative	100.88	3.69	2.26	48.9	228	2.26	8.34	1	37.6
12565659	survival	survival	40	non-chemotherapy	rectal	6	moderate	3	6.4	21	negative	negative	91.67	1.46	5.18	53.9	242	2.64	3.85	0.51	40.7
12594735	survival	survival	39	non-chemotherapy	colon	7	moderate	3	75.79	23	negative	negative	95.45	1.85	3.32	47.2	231	2.42	4.48	0.73	35.1
12610942	survival	survival	39	non-chemotherapy	rectal	5	moderate	3	NA	19	negative	negative	260	5.68	1.94	37.15	247	0.95	5.4	0.49	32.4
12639565	survival	survival	39	non-chemotherapy	colon	4.2	moderate	4	31.87	36	negative	negative	126.01	1.86	4.33	48.95	218	1.73	3.22	0.4	40.3
12680505	survival	survival	38	non-chemotherapy	colon	7	poor	4	3.57	19	negative	negative	104.93	2.65	3.23	43.9	149	1.42	3.76	0.44	36.8
12698632	death	survival	10	non-chemotherapy	colon	8.5	moderate	4	2.98	22	negative	negative	286.11	11.08	0.97	24.6	206	0.72	7.98	0.74	21
12717661	survival	survival	38	non-chemotherapy	colon	4	moderate	3	8.1	19	negative	negative	98	1.46	8.93	51.9	245	2.5	3.64	0.28	39.4
12761325	survival	survival	37	non-chemotherapy	rectal	3.8	moderate	3	2.81	15	positive	negative	101.1	2.28	2.18	49.75	183	1.81	4.13	0.83	40.7
12764373	survival	survival	37	non-chemotherapy	colon	3.2	moderate	3	2.53	20	negative	negative	130.48	1.8	4.25	44.35	244	1.87	3.37	0.44	35
12782125	survival	survival	37	non-chemotherapy	colon	6	moderate	4	3.87	12	negative	negative	132.37	1.71	4.22	49.65	229	1.73	2.96	0.41	41
12782903	survival	survival	37	non-chemotherapy	colon	4	moderate	4	7.45	41	negative	negative	134.09	1.53	3.09	43.9	236	1.76	2.7	0.57	35.1
12802592	survival	survival	37	non-chemotherapy	rectal	6	moderate	3	3.44	7	negative	negative	147.15	2.2	2.56	41.45	181	1.23	2.7	0.48	35.3
12815272	survival	survival	3	non-chemotherapy	colon	5.2	poor	4	13.32	5	negative	positive	216.2	0.91	2.96	44.5	307	1.42	1.29	0.48	37.4
12860593	survival	survival	37	non-chemotherapy	colon	5	moderate	3	3.54	17	negative	negative	198.98	2.99	2.97	43.7	195	0.98	2.93	0.33	38.8
12866719	death	survival	7	non-chemotherapy	colon	7	poor	4	NA	2	negative	negative	313.28	8.33	1.06	45.5	401	1.28	10.66	1.21	39.1
12867292	survival	survival	36	non-chemotherapy	colon	3.5	moderate	4	2.1	8	negative	negative	80.89	3.06	3.81	46.95	182	2.25	6.89	0.59	35.7
12869143	survival	survival	36	non-chemotherapy	colon	5.5	moderate	3	3.24	15	negative	negative	86.34	0.92	3.91	48.25	196	2.27	2.09	0.58	36.9
12880772	survival	survival	36	non-chemotherapy	colon	4	moderate	3	4.56	13	negative	positive	526.79	9.77	6.22	42.9	295	0.56	5.47	0.09	40.1
12881197	death	death	33	non-chemotherapy	rectal	5	moderate	4	3.31	12	negative	negative	102.4	2.31	3.34	47.95	171	1.67	3.85	0.5	39.6
12881767	survival	survival	36	non-chemotherapy	rectal	6	moderate	3	6.75	12	negative	negative	167.51	3.27	1.77	49.05	330	1.97	6.44	1.11	39.2
12913963	survival	survival	36	non-chemotherapy	colon	7	moderate	4	20.65	13	negative	negative	199.38	2.17	1.89	37.65	321	1.61	3.5	0.85	29.6
12917451	survival	survival	36	non-chemotherapy	rectal	3.5	moderate	3	5.79	6	negative	negative	110.87	1.83	3.83	40.5	153	1.38	2.52	0.36	33.6
12921787	survival	survival	34	non-chemotherapy	rectal	5.5	moderate	3	9.81	2	negative	positive	286	4.64	2.13	44.3	286	1	4.64	0.47	39.3
12923924	survival	survival	29	non-chemotherapy	colon	3	moderate	3	NA	38	negative	negative	158.29	1.68	4.07	47.45	296	1.87	3.14	0.46	38.1
12944013	death	death	15	non-chemotherapy	colon	3.5	moderate	3	1.9	10	negative	negative	93.04	1.25	5.9	55.4	214	2.3	2.87	0.39	43.9
12960343	survival	survival	35	non-chemotherapy	rectal	5.5	moderate	4	10.25	33	negative	negative	104.2	1.4	4.44	49.2	273	2.62	3.67	0.59	36.1
12961111	survival	survival	35	non-chemotherapy	colon	5.5	moderate	3	30.49	24	negative	negative	101.25	1.81	6.32	49	243	2.4	4.35	0.38	37
12964704	survival	survival	35	non-chemotherapy	colon	7	moderate	4	3.73	29	negative	negative	175.45	6.23	1.12	31	193	1.1	6.85	0.98	25.5
12965465	survival	survival	35	non-chemotherapy	colon	5	moderate	3	3.1	6	negative	negative	118.8	2.2	2.29	45.95	158	1.33	2.93	0.58	39.3
12971822	survival	survival	35	non-chemotherapy	colon	8	poor	3	3.77	41	negative	negative	204.98	2.49	3.89	45.25	494	2.41	6	0.62	33.2
12978975	survival	survival	35	non-chemotherapy	colon	6	poor	3	0.99	32	negative	negative	147.65	2.2	2.92	45.85	409	2.77	6.1	0.95	32
12994009	survival	survival	35	non-chemotherapy	colon	NA	moderate	4	6.59	50	negative	negative	179.27	2.65	3.11	44.85	346	1.93	5.12	0.62	35.2
13003010	survival	survival	35	non-chemotherapy	colon	8	moderate	4	14.81	7	negative	positive	123.03	3.09	1.97	43.2	187	1.52	4.69	0.77	35.6
13009531	survival	survival	35	non-chemotherapy	colon	3.2	moderate	4	8.91	34	negative	negative	198.62	3.85	1.77	41.15	288	1.45	5.58	0.82	33.9
13058400	survival	survival	34	non-chemotherapy	rectal	4.5	moderate	3	3.33	13	negative	positive	150.89	2.59	4.45	51.15	255	1.69	4.37	0.38	42.7
13062169	survival	survival	34	non-chemotherapy	rectal	4.6	moderate	4	29.77	13	negative	negative	87.67	0.97	5.34	52.55	192	2.19	2.12	0.41	41.6
13068524	survival	survival	34	non-chemotherapy	rectal	4.2	moderate	3	3.71	16	negative	negative	85.84	0.9	5.62	45.55	188	2.19	1.98	0.39	34.6
13075234	survival	survival	34	non-chemotherapy	rectal	3.6	moderate	3	2.16	3	negative	negative	77.19	1.96	3.39	56.65	220	2.85	5.6	0.84	42.4
13103033	survival	survival	34	non-chemotherapy	colon	6	moderate	4	4.37	13	negative	negative	274.27	2.29	4.75	46.15	469	1.71	3.92	0.36	37.6
13114832	survival	survival	33	non-chemotherapy	colon	4.5	moderate	4	23.74	31	negative	negative	112.26	1.15	5.89	52	357	3.18	3.67	0.54	36.1
13116269	survival	survival	34	non-chemotherapy	rectal	3.5	moderate	3	3.69	21	negative	negative	72.78	1.26	4.45	55.1	246	3.38	4.27	0.76	38.2
13121817	survival	survival	34	non-chemotherapy	colon	5	well	3	2.01	10	negative	negative	79.66	1.42	3.58	55.7	231	2.9	4.12	0.81	41.2
13124443	survival	survival	34	non-chemotherapy	colon	4	moderate	4	2.44	36	negative	negative	104.69	2.6	2.96	52.45	223	2.13	5.53	0.72	41.8
13130292	survival	survival	34	non-chemotherapy	colon	6	moderate	3	23.51	21	negative	negative	167.07	3.43	2.52	46.4	274	1.64	5.63	0.65	38.2
13138296	survival	survival	34	non-chemotherapy	colon	5.5	moderate	4	22.68	13	negative	negative	128.49	1.91	2.89	44.35	230	1.79	3.41	0.62	35.4
13145502	survival	survival	31	non-chemotherapy	colon	4.2	moderate	4	15.83	12	negative	positive	224	8.69	1.71	44.25	280	1.25	10.86	0.73	38
13145610	survival	survival	33	non-chemotherapy	colon	9	moderate	4	4.8	36	negative	negative	157.75	4.44	2.2	41.95	295	1.87	8.31	0.85	32.6
13154902	survival	survival	33	non-chemotherapy	colon	7	poor	3	4.85	31	negative	negative	151.92	2.35	4.56	51.9	395	2.6	6.12	0.57	38.9
13162382	survival	survival	33	non-chemotherapy	rectal	5.5	moderate	3	3.1	9	negative	negative	109.8	2.75	2.64	47.35	168	1.53	4.21	0.58	39.7
13164794	survival	survival	33	non-chemotherapy	colon	6.5	moderate	4	38.62	14	negative	negative	179.13	3.34	3.07	47.1	369	2.06	6.88	0.67	36.8
13187160	survival	survival	33	non-chemotherapy	rectal	NA	moderate	4	3.7	28	negative	negative	99.06	2	4.61	54.4	210	2.12	4.24	0.46	43.8
13229768	survival	survival	32	non-chemotherapy	colon	9	moderate	4	3.41	18	negative	negative	152.08	2.51	4.68	52.6	292	1.92	4.82	0.41	43
13239437	survival	survival	32	non-chemotherapy	rectal	7	moderate	4	9.65	24	negative	negative	215.38	2.39	5.42	51.25	420	1.95	4.67	0.36	41.5
13254306	survival	survival	32	non-chemotherapy	colon	4	moderate	3	NA	25	negative	negative	101.21	1.57	5.51	48.9	251	2.48	3.9	0.45	36.5
13284926	survival	survival	31	non-chemotherapy	colon	3.5	poor	3	4.13	13	negative	negative	187.83	2.7	4.42	42.75	216	1.15	3.11	0.26	37
13336878	survival	survival	31	non-chemotherapy	colon	6	moderate	4	6.04	15	negative	negative	103.77	2.54	3.49	50.35	275	2.65	6.72	0.76	37.1
13382598	survival	survival	30	non-chemotherapy	colon	10	moderate	4	6.01	47	negative	negative	107.35	1.46	7.35	49.5	292	2.72	3.96	0.37	35.9
13396804	survival	survival	30	non-chemotherapy	colon	4	moderate	3	2.55	25	negative	negative	411.65	11.51	0.9	33.35	424	1.03	11.86	1.14	28.2
13410848	survival	survival	30	non-chemotherapy	rectal	6.2	moderate	3	2.84	15	negative	negative	94.32	1.36	6.1	58.85	299	3.17	4.3	0.52	43
13419120	survival	survival	30	non-chemotherapy	rectal	3	moderate	3	8.62	7	negative	negative	105.5	1.29	4.76	53.9	211	2	2.57	0.42	43.9
13426395	survival	survival	30	non-chemotherapy	rectal	7.2	moderate	3	3.4	17	negative	negative	94.88	3.13	2.17	48.65	204	2.15	6.73	0.99	37.9
13440175	survival	survival	30	non-chemotherapy	rectal	3.6	moderate	3	3.69	11	negative	negative	119.25	1.05	6.09	54.15	254	2.13	2.24	0.35	43.5
13446127	survival	survival	30	non-chemotherapy	rectal	7.5	moderate	4	23.71	17	negative	negative	82.29	2.09	3.69	51.6	158	1.92	4.01	0.52	42
13462367	survival	survival	30	non-chemotherapy	colon	4	poor	3	3.34	20	negative	negative	163.18	2.54	2.34	57.7	359	2.2	5.58	0.94	46.7
13465962	survival	survival	29	non-chemotherapy	colon	3	moderate	3	1.14	15	negative	positive	70.35	1.73	4.61	53.5	159	2.26	3.9	0.49	42.2
13470456	survival	survival	30	non-chemotherapy	colon	4	moderate	4	5.21	24	negative	negative	86.03	2.69	4.98	51.65	197	2.29	6.15	0.46	40.2
13472792	survival	survival	29	non-chemotherapy	rectal	3	moderate	3	2.36	12	negative	negative	101.98	1.65	4.3	50.1	206	2.02	3.33	0.47	40
13477143	survival	survival	30	non-chemotherapy	rectal	4	moderate	3	5.37	10	negative	negative	93.55	2.01	5.05	52.25	203	2.17	4.36	0.43	41.4
13527474	survival	survival	29	non-chemotherapy	colon	3.5	moderate	3	2.17	10	negative	negative	146.25	0.91	5	42.2	234	1.6	1.46	0.32	34.2
13531333	survival	survival	3	non-chemotherapy	rectal	5.5	moderate	3	31.58	27	negative	positive	93.91	2.06	4.02	44.05	185	1.97	4.05	0.49	34.2
13534402	survival	survival	28	non-chemotherapy	colon	4.5	moderate	4	2.44	44	negative	negative	128.94	0.81	5.73	43.05	303	2.35	1.91	0.41	31.3
13545111	survival	survival	29	non-chemotherapy	rectal	3	moderate	3	1.37	14	negative	negative	393.68	3.36	1.98	32.05	374	0.95	3.19	0.48	27.3
13611243	survival	survival	28	non-chemotherapy	rectal	3.5	moderate	4	2.06	10	negative	negative	103.21	1.05	7.11	55.85	257	2.49	2.61	0.35	43.4
13614657	survival	survival	28	non-chemotherapy	colon	4.5	moderate	3	1.53	18	negative	negative	103.53	2.4	3.93	54.15	293	2.83	6.8	0.72	40
13620649	survival	survival	28	non-chemotherapy	colon	2.3	moderate	4	1.3	6	negative	negative	101.19	1.17	6.15	55.2	255	2.52	2.95	0.41	42.6
13627842	survival	survival	6	non-chemotherapy	rectal	4.5	moderate	4	2.07	13	negative	negative	102.63	1.85	3.88	51.5	195	1.9	3.52	0.49	42
13643530	survival	survival	27	non-chemotherapy	rectal	6	moderate	3	12.46	8	positive	negative	84.08	1.73	3.14	47.45	169	2.01	3.47	0.64	37.4
13644451	survival	survival	6	non-chemotherapy	colon	5	moderate	3	4.73	16	negative	positive	134.64	1.55	6.63	46.65	241	1.79	2.77	0.27	37.7
13666508	death	survival	21	non-chemotherapy	colon	5.8	moderate	4	6.16	19	negative	positive	342.52	2.6	2.49	44.15	435	1.27	3.3	0.51	37.8
13672508	survival	survival	27	non-chemotherapy	colon	7.5	moderate	3	212	23	negative	negative	156.08	3.19	2.5	50.15	398	2.55	8.13	1.02	37.4
13685091	survival	survival	27	non-chemotherapy	colon	2.2	moderate	3	0.36	11	negative	negative	204.76	1.28	3.86	51.45	387	1.89	2.42	0.49	42
13698778	survival	survival	27	non-chemotherapy	rectal	5	moderate	3	3.95	14	positive	negative	84.86	2.3	4.8	53.25	269	3.17	7.29	0.66	37.4
13711863	survival	survival	27	non-chemotherapy	colon	9	moderate	3	28.03	13	positive	negative	177.17	2.52	6.64	49.55	388	2.19	5.52	0.33	38.6
13720128	survival	survival	27	non-chemotherapy	colon	3	moderate	3	5.08	9	negative	negative	123.96	1.41	5.56	51.65	269	2.17	3.07	0.39	40.8
13766978	survival	survival	31	non-chemotherapy	rectal	5	moderate	3	1.19	18	positive	negative	102.69	2.23	2.91	47.3	191	1.86	4.14	0.64	38
13780777	survival	survival	26	non-chemotherapy	colon	2	moderate	3	2.01	6	negative	negative	102.05	1.49	7.87	56.4	249	2.44	3.63	0.31	44.2
13882113	survival	survival	24	non-chemotherapy	rectal	2	poor	3	2.71	10	negative	positive	109.87	1.11	5.63	59.4	334	3.04	3.36	0.54	44.2
13908140	survival	survival	5	non-chemotherapy	colon	4	moderate	3	18.62	17	positive	negative	155.56	2.25	3.42	52.65	266	1.71	3.85	0.5	44.1
13908494	survival	survival	4	non-chemotherapy	colon	NA	moderate	4	NA	34	negative	negative	175	5.49	1.14	36.4	182	1.04	5.71	0.91	31.2
13935120	survival	survival	4	non-chemotherapy	rectal	4	moderate	4	1.58	10	negative	negative	126.95	1.87	3.21	47.05	212	1.67	3.13	0.52	38.7
13958121	survival	survival	3	non-chemotherapy	rectal	5.9	moderate	4	3.66	8	negative	negative	127.67	1.74	3.18	45.55	203	1.59	2.77	0.5	37.6
13993657	survival	survival	4	non-chemotherapy	rectal	4	moderate	3	5.93	7	negative	negative	193.85	2.8	2.36	52.2	252	1.3	3.64	0.55	45.7
14018817	survival	survival	3	non-chemotherapy	rectal	5	poor	3	9.78	26	positive	negative	159.43	1.45	4.27	50.55	279	1.75	2.53	0.41	41.8
14031379	survival	survival	3	non-chemotherapy	colon	2.4	moderate	4	10.29	15	negative	negative	114.21	3.14	3.02	54.5	217	1.9	5.97	0.63	45
14032343	survival	survival	3	non-chemotherapy	colon	12	moderate	3	3.26	31	negative	negative	391.59	6.15	1.78	39.15	419	1.07	6.58	0.6	33.8
14075398	survival	survival	3	non-chemotherapy	colon	5.6	moderate	3	4.43	18	negative	negative	176.62	3.42	3.28	48.1	272	1.54	5.26	0.47	40.4
6690072	survival	survival	67	chemotherapy	colon	8	moderate	3	2.8	31	negative	negative	152.38	1.96	2.58	43.35	224	1.47	2.88	0.57	36
6810603	survival	survival	42	chemotherapy	colon	4	moderate	3	4.31	10	negative	negative	84.08	1.02	9.25	60.15	280	3.33	3.39	0.36	43.5
7302627	death	death	17	chemotherapy	colon	4	moderate	4	5.63	47	negative	negative	95.98	1.62	4.31	50.6	215	2.24	3.62	0.52	39.4
7640866	survival	survival	79	chemotherapy	rectal	6.5	moderate	4	NA	35	negative	negative	459.09	25.64	11	40	202	0.44	11.28	0.04	37.8
8298336	survival	survival	68	chemotherapy	rectal	3	moderate	3	NA	9	negative	negative	63.14	0.68	6.1	63.75	185	2.93	1.98	0.48	49.1
8299485	survival	survival	68	chemotherapy	colon	4.3	moderate	3	NA	10	negative	negative	87.41	1.43	7.73	58.1	250	2.86	4.08	0.37	43.8
8461606	survival	survival	90	chemotherapy	rectal	5.5	moderate	4	2.92	26	negative	negative	95.65	1.36	7	65.8	308	3.22	4.37	0.46	49.7
8475507	survival	survival	90	chemotherapy	colon	5.5	moderate	3	3.72	15	negative	negative	122.58	2.09	3.6	55.15	190	1.55	3.24	0.43	47.4
8519622	survival	survival	90	chemotherapy	rectal	4	moderate	3	10.07	49	negative	negative	95.76	2.51	3.75	46.25	158	1.65	4.14	0.44	38
8586458	survival	survival	87	chemotherapy	rectal	3	moderate	4	3.99	17	negative	negative	182.95	3.16	2.67	49.7	161	0.88	2.78	0.33	45.3
8659780	survival	survival	3	chemotherapy	colon	3.5	moderate	3	12.38	44	negative	positive	104.35	2.54	5.11	51.6	192	1.84	4.68	0.36	42.4
8726077	survival	survival	87	chemotherapy	colon	3.5	moderate	4	5.71	12	negative	negative	138.52	3.29	2.22	38.7	169	1.22	4.01	0.55	32.6
8813810	survival	survival	86	chemotherapy	colon	6.5	moderate	3	1.77	13	negative	negative	108.33	1.37	5	49.9	195	1.8	2.47	0.36	40.9
8921277	survival	survival	85	chemotherapy	rectal	5	moderate	4	27.95	31	negative	positive	204.35	3.64	2.95	47.05	235	1.15	4.19	0.39	41.3
9012016	survival	survival	84	chemotherapy	rectal	4	moderate	4	2.02	7	negative	negative	129.33	1.55	5.63	57.05	291	2.25	3.48	0.4	45.8
9298085	survival	survival	80	chemotherapy	colon	6	moderate	4	0.84	25	negative	negative	112.35	1.45	8.1	43.8	182	1.62	2.35	0.2	35.7
9513628	survival	survival	37	chemotherapy	rectal	4	moderate	4	2.05	4	negative	negative	141.15	1.57	6.97	50.15	295	2.09	3.29	0.3	39.7
9515807	death	death	19	chemotherapy	colon	2.5	poor	4	1.74	11	negative	negative	135.8	1.12	6.23	56.85	330	2.43	2.71	0.39	44.7
9530075	death	death	44	chemotherapy	rectal	6.5	moderate	4	2.15	28	negative	positive	97.08	4.15	4.09	57.3	266	2.74	11.36	0.67	43.6
9552405	survival	survival	76	chemotherapy	colon	8	moderate	4	39.29	67	negative	negative	128.57	1.37	6.1	55.5	306	2.38	3.26	0.39	43.6
9561667	survival	survival	76	chemotherapy	rectal	4.5	moderate	3	1.21	10	negative	positive	101.74	1.36	7.02	58.6	293	2.88	3.91	0.41	44.2
9569781	survival	survival	76	chemotherapy	rectal	5	moderate	4	1.59	15	negative	negative	119.54	2.59	4.83	57.1	208	1.74	4.51	0.36	48.4
9719218	death	survival	57	chemotherapy	rectal	6.5	moderate	4	4.85	12	negative	negative	167.9	2.86	1.62	47.65	136	0.81	2.32	0.5	43.6
9902676	death	death	15	chemotherapy	rectal	3.5	moderate	3	1.27	3	negative	negative	508.89	5.38	1.41	47.65	229	0.45	2.42	0.32	45.4
9923225	survival	survival	68	chemotherapy	colon	4.5	moderate	3	3.28	17	negative	negative	98.77	0.37	8.68	54.15	240	2.43	0.89	0.28	42
9923828	survival	survival	73	chemotherapy	rectal	7	moderate	4	28.54	25	negative	positive	131.82	2.2	6.29	47.6	232	1.76	3.88	0.28	38.8
9964643	survival	survival	72	chemotherapy	rectal	4.8	moderate	4	4.54	13	negative	negative	79.21	1.38	5.24	53.5	141	1.78	2.45	0.34	44.6
10092856	survival	survival	71	chemotherapy	rectal	7.5	moderate	3	17.77	12	negative	negative	96.84	2.44	3.39	53.8	184	1.9	4.63	0.56	44.3
10129290	death	survival	57	chemotherapy	rectal	8	moderate	4	5.12	11	negative	negative	113.68	1.3	4.25	47.5	266	2.34	3.04	0.55	35.8
10144384	death	survival	55	chemotherapy	rectal	3	moderate	4	1.63	2	negative	negative	64.56	1.26	3.96	56.9	133	2.06	2.6	0.52	46.6
10155926	survival	survival	70	chemotherapy	colon	6	moderate	4	1.47	105	negative	negative	180.15	2.01	2.85	49.35	236	1.31	2.63	0.46	42.8
10270012	survival	survival	68	chemotherapy	colon	5.2	moderate	3	2.22	49	negative	negative	159.84	1.31	3.97	54.25	203	1.27	1.67	0.32	47.9
10294136	survival	survival	63	chemotherapy	colon	4.5	moderate	4	5.49	13	negative	negative	51.69	1.61	3.02	44.1	92	1.78	2.87	0.59	35.2
10384500	death	survival	2	chemotherapy	rectal	4.5	moderate	4	7.68	18	negative	negative	107.22	1.66	3.88	49.2	208	1.94	3.22	0.5	39.5
10501386	survival	survival	65	chemotherapy	colon	4	moderate	4	0.7	21	negative	positive	191.37	3	2.84	43.65	266	1.39	4.17	0.49	36.7
10562863	survival	survival	64	chemotherapy	rectal	6.9	moderate	4	13.34	9	negative	negative	141.67	1.63	7.26	62.2	442	3.12	5.07	0.43	46.6
10636025	survival	survival	63	chemotherapy	rectal	3.5	moderate	3	16.89	3	negative	negative	239.53	6.59	1.3	47.5	206	0.86	5.67	0.66	43.2
10720538	survival	survival	51	chemotherapy	colon	10	moderate	4	1.93	24	negative	positive	317.43	5.47	1.16	32.85	346	1.09	5.96	0.94	27.4
10759895	survival	survival	51	chemotherapy	colon	6	moderate	4	10.69	15	negative	positive	195.53	2.11	4.16	45.65	350	1.79	3.78	0.43	36.7
10789174	survival	survival	50	chemotherapy	rectal	4	moderate	4	10.83	22	positive	negative	37.94	0.77	11.22	69.7	217	5.72	4.39	0.51	41.1
10803223	survival	survival	62	chemotherapy	colon	7	moderate	3	3.37	23	negative	positive	163.37	1.72	3.58	44.9	281	1.72	2.96	0.48	36.3
10836146	survival	survival	61	chemotherapy	colon	5	moderate	4	3.86	8	negative	positive	165.85	3.4	1.71	44.65	204	1.23	4.18	0.72	38.5
11021923	survival	survival	58	chemotherapy	rectal	3.5	moderate	3	1.76	10	negative	negative	117.98	1.1	7.12	50	210	1.78	1.95	0.25	41.1
11191126	survival	survival	56	chemotherapy	rectal	4.5	moderate	3	1.69	13	negative	negative	93.19	2.3	7.12	50.75	219	2.35	5.41	0.33	39
11230283	survival	survival	56	chemotherapy	colon	4	moderate	4	5.26	16	negative	negative	120	2.14	4.26	46.75	138	1.15	2.46	0.27	41
11274567	survival	survival	56	chemotherapy	rectal	3	moderate	3	5.42	9	negative	negative	70.19	0.99	5.75	51.45	113	1.61	1.59	0.28	43.4
11281133	survival	survival	42	chemotherapy	rectal	4.5	moderate	3	2.37	22	negative	negative	63.04	2.97	4	42.3	58	0.92	2.73	0.23	37.7
11303287	survival	survival	54	chemotherapy	rectal	7.5	moderate	3	2.22	24	negative	negative	90.65	1.57	3.97	49.4	223	2.46	3.87	0.62	37.1
11360994	death	death	13	chemotherapy	colon	5	poor	4	1.47	15	negative	positive	189.58	2.37	3.98	44.55	491	2.59	6.15	0.65	31.6
11469021	survival	survival	56	chemotherapy	colon	3.5	moderate	4	5.36	12	negative	negative	181.54	2.91	3.17	41.6	236	1.3	3.78	0.41	35.1
11505061	survival	survival	52	chemotherapy	colon	3	moderate	3	1.23	21	negative	negative	100	1.08	7.17	60.85	301	3.01	3.26	0.42	45.8
11513591	survival	survival	49	chemotherapy	colon	3	poor	4	1.6	13	negative	negative	81.7	1.16	4.31	55.7	250	3.06	3.55	0.71	40.4
11696566	survival	survival	49	chemotherapy	rectal	6	moderate	4	NA	19	negative	positive	113.24	2.8	5.04	43.8	154	1.36	3.81	0.27	37
11742912	death	death	38	chemotherapy	rectal	6	moderate	4	25.99	15	negative	positive	73.2	2.26	4.63	47.2	183	2.5	5.65	0.54	34.7
12081931	survival	survival	46	chemotherapy	rectal	7	moderate	3	NA	17	negative	negative	135.71	3.03	3.11	42.1	190	1.4	4.24	0.45	35.1
12126042	survival	survival	20	chemotherapy	colon	8.5	moderate	4	47.38	17	negative	negative	252.63	4.92	2.81	41.4	192	0.76	3.74	0.27	37.6
12145479	death	death	20	chemotherapy	rectal	4	moderate	3	NA	11	negative	negative	181.72	4.6	2.11	42.95	169	0.93	4.28	0.44	38.3
12153302	survival	survival	44	chemotherapy	rectal	4.5	moderate	4	0.96	11	negative	negative	193.33	2.7	3.33	48.4	290	1.5	4.05	0.45	40.9
12188059	survival	survival	44	chemotherapy	rectal	3.5	moderate	4	NA	16	negative	negative	129.95	1.87	7.96	54.05	269	2.07	3.88	0.26	43.7
12230063	survival	survival	43	chemotherapy	colon	3.5	moderate	3	5.66	16	negative	negative	133.89	1.94	4.86	50.6	241	1.8	3.5	0.37	41.6
12305809	survival	survival	43	chemotherapy	rectal	5.5	moderate	3	6.25	19	negative	negative	104.33	2.08	5.92	51.65	241	2.31	4.8	0.39	40.1
12308775	survival	survival	43	chemotherapy	colon	6	moderate	3	2.48	43	negative	positive	150	1.33	7.92	49.9	309	2.06	2.74	0.26	39.6
12320320	survival	survival	42	chemotherapy	rectal	1.9	moderate	3	3.43	8	negative	negative	124.54	2.32	3.79	50.4	269	2.16	5.02	0.57	39.6
12345368	survival	survival	42	chemotherapy	rectal	4.4	moderate	4	1.38	25	negative	negative	103.62	1.7	4.7	50.15	229	2.21	3.76	0.47	39.1
12383002	survival	survival	42	chemotherapy	rectal	3.5	moderate	3	5.98	9	negative	negative	87.79	1.68	4.63	54.95	187	2.13	3.58	0.46	44.3
12403240	survival	survival	41	chemotherapy	colon	NA	moderate	4	NA	17	negative	negative	102.8	1.1	8.45	57.75	330	3.21	3.54	0.38	41.7
12463133	survival	survival	26	chemotherapy	colon	3	moderate	3	3.96	12	negative	negative	148.31	1.43	4.06	51.35	307	2.07	2.97	0.51	41
12472201	survival	survival	41	chemotherapy	colon	7	poor	4	1.05	34	negative	negative	362.04	3.07	1.99	39.45	496	1.37	4.21	0.69	32.6
12484872	survival	survival	40	chemotherapy	colon	3.5	moderate	4	29.85	18	negative	positive	259.17	3.79	3.16	48.2	311	1.2	4.55	0.38	42.2
12490889	survival	survival	40	chemotherapy	rectal	3.5	moderate	3	2.26	15	negative	negative	136.28	1.3	5.97	49.55	293	2.15	2.8	0.36	38.8
12514544	survival	survival	40	chemotherapy	rectal	3.2	moderate	3	3.58	14	negative	negative	136.32	2.34	3.22	54.8	259	1.9	4.44	0.59	45.3
12555634	survival	survival	39	chemotherapy	colon	7	moderate	3	49.93	21	negative	negative	157.49	3.09	1.67	46.55	326	2.07	6.39	1.24	36.2
12565667	survival	survival	40	chemotherapy	colon	3	moderate	3	3.1	42	negative	negative	89.96	0.69	3.88	51.35	206	2.29	1.59	0.59	39.9
12628772	survival	survival	34	chemotherapy	rectal	2.5	moderate	4	1.04	8	negative	positive	196.43	1.83	2.95	45.8	220	1.12	2.05	0.38	40.2
12706389	survival	survival	38	chemotherapy	colon	3.5	moderate	3	3.13	3	negative	negative	155.88	1.68	7.85	54.9	318	2.04	3.42	0.26	44.7
12957254	survival	survival	35	chemotherapy	rectal	5	moderate	3	2.73	20	negative	positive	125.5	1.85	2.5	47.4	251	2	3.69	0.8	37.4
13003244	survival	survival	35	chemotherapy	rectal	8	moderate	3	2.11	17	negative	negative	183.67	2.04	3.92	42.6	360	1.96	3.99	0.5	32.8
13051355	survival	survival	35	chemotherapy	rectal	4	moderate	3	1.42	22	negative	negative	97.96	1.51	5.21	54.15	240	2.45	3.71	0.47	41.9
13060204	survival	survival	34	chemotherapy	colon	4.5	moderate	4	2.61	18	negative	negative	94.67	2.05	4.83	55.4	320	3.38	6.94	0.7	38.5
13142397	survival	survival	33	chemotherapy	rectal	4.2	moderate	3	5.27	13	negative	negative	106.14	1.97	3.4	53.7	242	2.28	4.49	0.67	42.3
13158069	survival	survival	33	chemotherapy	colon	2.7	moderate	3	5.67	27	negative	positive	150	3.81	2.06	50.1	204	1.36	5.18	0.66	43.3
13215894	survival	survival	32	chemotherapy	rectal	5	moderate	4	NA	15	negative	positive	73.13	1.06	5.32	59.85	245	3.35	3.54	0.63	43.1
13230832	survival	survival	32	chemotherapy	rectal	3.6	moderate	4	1.38	13	negative	negative	313.68	3.22	5.85	47.35	367	1.17	3.77	0.2	41.5
13244697	survival	survival	29	chemotherapy	rectal	2	moderate	4	1.65	5	negative	negative	220.51	3.41	1.86	45.3	172	0.78	2.66	0.42	41.4
13253760	survival	survival	30	chemotherapy	rectal	3.2	moderate	3	1.64	11	negative	negative	229.09	1.78	3.67	49.75	378	1.65	2.94	0.45	41.5
13325501	survival	survival	31	chemotherapy	rectal	5.5	moderate	3	1.32	13	negative	positive	193.55	2.72	4.43	49.05	300	1.55	4.22	0.35	41.3
13337061	survival	survival	31	chemotherapy	colon	4	moderate	3	24.7	5	negative	negative	170.44	3.21	2.09	50.45	271	1.59	5.1	0.76	42.5
13369690	survival	survival	31	chemotherapy	colon	4.5	moderate	3	1.38	41	negative	negative	141.84	1.94	2.57	51.85	339	2.39	4.63	0.93	39.9
13494567	survival	survival	4	chemotherapy	colon	1.5	moderate	3	1.26	4	negative	negative	102.08	1.51	5.33	47.7	147	1.44	2.17	0.27	40.5
13633341	survival	survival	28	chemotherapy	rectal	5	moderate	4	3.79	18	positive	negative	104.78	1.15	6.57	46.1	241	2.3	2.64	0.35	34.6
13751121	survival	survival	25	chemotherapy	rectal	3	moderate	3	2.6	14	negative	negative	92.61	1.24	6.15	50.05	188	2.03	2.51	0.33	39.9
13799538	survival	survival	26	chemotherapy	colon	4.5	moderate	3	9.78	14	negative	negative	146.38	3.12	2.71	47.4	202	1.38	4.31	0.51	40.5
13804645	survival	survival	26	chemotherapy	colon	3	moderate	3	NA	12	positive	negative	98.2	1.75	4.19	49	218	2.22	3.89	0.53	37.9
13875462	survival	survival	24	chemotherapy	colon	7	moderate	4	1.68	17	negative	negative	89.5	1.6	3.92	40.9	179	2	3.2	0.51	30.9
13901852	survival	survival	4	chemotherapy	rectal	5.5	moderate	4	1.86	22	negative	negative	148.54	3.17	2.14	50.35	254	1.71	5.42	0.8	41.8
13949648	survival	survival	4	chemotherapy	rectal	6	moderate	3	2.78	23	negative	negative	96.38	1.57	3.95	50.15	213	2.21	3.48	0.56	39.1
13961742	survival	survival	4	chemotherapy	rectal	3	moderate	4	2.12	26	negative	positive	83.94	1.83	4.54	57.6	183	2.18	3.98	0.48	46.7
