# Supplementary material for: The platelet to lymphocyte ratio is a potential inflammatory marker predicting the effects of adjuvant chemotherapy in patients with stage II colorectal cancer
Source: BMC Cancer. 2021 Jul 8;21:792. doi: 10.1186/s12885-021-08521-0 (PMC8268489; doi:10.1186/s12885-021-08521-0)
Supplement: Supplementary file 2 — Additional file 2. The clinicopathological characteristics of each patient after PSM. [file 12885_2021_8521_MOESM2_ESM.xlsx]

## Sheet: 20
PatientID	Status OS	Status CSS	Survival duration (months)	Chemotherapy status	Tumor location	Tumor size (cm)	Tumor differentiation	T category	CEA (ng/mL)	Number of examined lymph nodes	Vessel carcinoma embolus	Cerebrovascular and cardiovascular diseases	PLR	NLR	LMR	PNI	Platelet count (10^9/L)	Lymphocyte count (10^9/L)	Neutrophil count (10^9/L)	Monocyte count (10^9/L)	Albumin level (g/L)	distance	weights
6265440	survival	survival	40	non-chemotherapy	colon	7	well	4	3.27	16	negative	negative	326.92	4.01	2.52	39.3	255	0.78	3.13	0.31	35.4	0.58955	1
6690072	survival	survival	67	chemotherapy	colon	8	moderate	3	2.8	31	negative	negative	152.38	1.96	2.58	43.35	224	1.47	2.88	0.57	36	0.423678	1
6721178	death	death	10	chemotherapy	rectal	4.5	moderate	3	2.64	10	negative	negative	111	1.19	10	50.5	222	2	2.37	0.2	40.5	0.446332	1
6810603	survival	survival	42	chemotherapy	colon	4	moderate	3	4.31	10	negative	negative	84.08	1.02	9.25	60.15	280	3.33	3.39	0.36	43.5	0.348686	1
7206673	survival	survival	69	non-chemotherapy	colon	5	moderate	4	18.52	21	negative	positive	167.26	1.3	3	43.5	281	1.68	2.19	0.56	35.1	0.604773	1
7210448	death	death	55	chemotherapy	colon	10	moderate	3	1.79	47	negative	negative	433.33	7.59	0.82	33.75	325	0.75	5.69	0.92	30	0.729423	1
7302627	death	death	17	chemotherapy	colon	4	moderate	4	5.63	47	negative	negative	95.98	1.62	4.31	50.6	215	2.24	3.62	0.52	39.4	0.592056	1
7640866	survival	survival	79	chemotherapy	rectal	6.5	moderate	4	NA	35	negative	negative	459.09	25.64	11	40	202	0.44	11.28	0.04	37.8	0.347146	1
7905911	death	death	64	non-chemotherapy	rectal	5	moderate	4	NA	16	negative	negative	167.65	8.91	1.39	36.8	114	0.68	6.06	0.49	33.4	0.50178	1
7925703	survival	survival	73	chemotherapy	rectal	7	moderate	4	NA	24	negative	negative	86.51	1.19	3.36	51.8	218	2.52	3	0.75	39.2	0.069204	1
7972558	survival	survival	69	non-chemotherapy	rectal	5	moderate	4	NA	22	negative	negative	138.84	2.3	4.84	43.75	168	1.21	2.78	0.25	37.7	0.0708719	1
7977993	survival	survival	72	chemotherapy	colon	4.5	moderate	4	3.03	19	negative	negative	103.29	1.51	5.07	45.7	157	1.52	2.3	0.3	38.1	0.430387	1
8005339	survival	survival	72	non-chemotherapy	rectal	6	moderate	4	3.84	16	negative	negative	102.34	1.25	9.48	54.8	262	2.56	3.21	0.27	42	0.140751	1
8026279	survival	survival	75	non-chemotherapy	colon	3	moderate	4	3.96	24	negative	negative	97.41	1.14	4.02	51.45	188	1.93	2.2	0.48	41.8	0.595732	1
8085713	death	death	23	non-chemotherapy	colon	7.5	moderate	4	NA	43	negative	negative	377.86	3.66	3.45	35.55	495	1.31	4.79	0.38	29	0.25746	1
8085793	survival	survival	100	chemotherapy	rectal	3.2	poor	3	NA	29	negative	negative	92.24	1.23	10.09	56.2	214	2.32	2.86	0.23	44.6	0.253804	1
8124644	death	death	57	non-chemotherapy	rectal	6.5	moderate	4	3.48	23	negative	negative	108.23	1.8	4.58	59.35	263	2.43	4.37	0.53	47.2	0.138553	1
8143406	survival	survival	70	non-chemotherapy	colon	6	moderate	4	1.44	22	negative	negative	129.84	2.43	4.06	47.85	248	1.91	4.64	0.47	38.3	0.428594	1
8145345	death	death	61	non-chemotherapy	colon	8	moderate	4	3.3	26	negative	negative	124.14	2.47	2.76	41.6	216	1.74	4.3	0.63	32.9	0.428594	1
8147188	survival	survival	70	chemotherapy	rectal	6.5	moderate	4	2.69	20	negative	negative	110.53	2.18	6.55	50	210	1.9	4.15	0.29	40.5	0.0774826	1
8154640	survival	survival	70	chemotherapy	rectal	2.5	moderate	3	2.16	13	negative	negative	87.79	2.36	5.14	57.5	230	2.62	6.18	0.51	44.4	0.368013	1
8169182	death	death	48	chemotherapy	colon	3.5	moderate	4	NA	9	negative	negative	78.06	1.48	6.58	52.15	185	2.37	3.5	0.36	40.3	0.325931	1
8191940	death	death	53	chemotherapy	rectal	5.5	moderate	4	NA	10	negative	negative	76.14	1.13	13.89	49.5	201	2.64	2.99	0.19	36.3	0.415097	1
8216001	survival	survival	98	non-chemotherapy	rectal	4.3	moderate	4	2.33	14	negative	negative	64.71	1.17	6.91	47.55	143	2.21	2.59	0.32	36.5	0.532217	1
8256558	survival	survival	69	chemotherapy	colon	6	moderate	4	1.38	8	negative	negative	113.16	1.82	7.13	58.7	258	2.28	4.14	0.32	47.3	0.128821	1
8389083	survival	survival	92	chemotherapy	rectal	5.5	moderate	4	3.8	9	negative	negative	95.26	1.26	4.07	54.4	221	2.32	2.92	0.57	42.8	0.104163	1
8519622	survival	survival	90	chemotherapy	rectal	4	moderate	3	10.07	49	negative	negative	95.76	2.51	3.75	46.25	158	1.65	4.14	0.44	38	0.68172	1
8531789	survival	survival	89	non-chemotherapy	rectal	5.5	moderate	3	8.55	13	negative	negative	151.49	1.97	2.31	49.6	203	1.34	2.64	0.58	42.9	0.521583	1
8532847	survival	survival	90	non-chemotherapy	rectal	3.5	moderate	4	NA	31	negative	negative	41.07	0.54	10.18	54.4	92	2.24	1.21	0.22	43.2	0.069677	1
8549336	survival	survival	88	non-chemotherapy	rectal	3	moderate	3	NA	17	negative	negative	90.68	1.23	5.13	57.9	214	2.36	2.9	0.46	46.1	0.123244	1
8560807	survival	survival	89	chemotherapy	rectal	5.5	moderate	4	NA	21	negative	negative	125.43	3.04	2.7	54.85	217	1.73	5.26	0.64	46.2	0.124631	1
8586458	survival	survival	87	chemotherapy	rectal	3	moderate	4	3.99	17	negative	negative	182.95	3.16	2.67	49.7	161	0.88	2.78	0.33	45.3	0.0780073	1
8603856	survival	survival	89	non-chemotherapy	colon	6.5	moderate	4	NA	14	negative	negative	116.09	3.43	4.58	51.1	202	1.74	5.97	0.38	42.4	0.564259	1
8613772	death	death	72	non-chemotherapy	colon	1.5	moderate	4	NA	10	negative	negative	51.26	2.26	2.83	48.75	61	1.19	2.69	0.42	42.8	0.480772	1
8620371	survival	survival	90	chemotherapy	rectal	6	poor	3	NA	23	negative	negative	140.63	1.4	5.49	46.3	270	1.92	2.69	0.35	36.7	0.397053	1
8646663	survival	survival	30	non-chemotherapy	rectal	4.5	moderate	4	6.74	14	negative	negative	49.59	0.69	7.81	57.25	182	3.67	2.55	0.47	38.9	0.369144	1
8659780	survival	survival	3	chemotherapy	colon	3.5	moderate	3	12.38	44	negative	positive	104.35	2.54	5.11	51.6	192	1.84	4.68	0.36	42.4	0.595561	1
8675325	survival	survival	88	chemotherapy	colon	4.8	moderate	4	2.96	30	negative	negative	98.94	1.33	8.17	49.5	186	1.88	2.5	0.23	40.1	0.434876	1
8726077	survival	survival	87	chemotherapy	colon	3.5	moderate	4	5.71	12	negative	negative	138.52	3.29	2.22	38.7	169	1.22	4.01	0.55	32.6	0.587631	1
8735054	death	death	66	non-chemotherapy	rectal	5	poor	4	12.24	14	negative	positive	115.11	2.4	3.76	51.95	160	1.39	3.34	0.37	45	0.59885	1
8757554	survival	survival	87	chemotherapy	rectal	4	moderate	4	7.89	24	negative	negative	129.29	1.73	7.33	50.3	256	1.98	3.43	0.27	40.4	0.139795	1
8758874	survival	survival	87	chemotherapy	rectal	1	moderate	4	NA	17	negative	negative	112.74	1.24	7.57	57.2	239	2.12	2.63	0.28	46.6	0.218576	1
8773026	death	death	12	non-chemotherapy	rectal	3	moderate	3	41.15	11	negative	negative	395.05	11.81	1.01	41.15	399	1.01	11.93	1	36.1	0.438062	1
8802680	survival	survival	86	non-chemotherapy	colon	6	moderate	4	NA	32	negative	negative	160.48	1.82	4.47	52.1	337	2.1	3.82	0.47	41.6	0.399028	1
8813810	survival	survival	86	chemotherapy	colon	6.5	moderate	3	1.77	13	negative	negative	108.33	1.37	5	49.9	195	1.8	2.47	0.36	40.9	0.733018	1
8823777	survival	survival	86	chemotherapy	colon	4.5	moderate	4	NA	55	positive	positive	97.65	2.94	3.4	53.5	166	1.7	5	0.5	45	0.440172	1
8827003	survival	survival	86	chemotherapy	rectal	5.4	moderate	4	2.13	32	negative	negative	70.61	1.16	5.98	56.05	173	2.45	2.84	0.41	43.8	0.140751	1
8857781	death	survival	25	non-chemotherapy	rectal	7	moderate	4	NA	16	negative	positive	387.04	17.57	2.7	30.7	209	0.54	9.49	0.2	28	0.355036	1
8921277	survival	survival	85	chemotherapy	rectal	5	moderate	4	27.95	31	negative	positive	204.35	3.64	2.95	47.05	235	1.15	4.19	0.39	41.3	0.24367	1
9012016	survival	survival	84	chemotherapy	rectal	4	moderate	4	2.02	7	negative	negative	129.33	1.55	5.63	57.05	291	2.25	3.48	0.4	45.8	0.607307	1
9021975	death	survival	50	chemotherapy	rectal	2	moderate	4	9.77	3	negative	negative	110.32	2.51	5.25	52.7	139	1.26	3.16	0.24	46.4	0.447534	1
9027604	survival	survival	84	non-chemotherapy	rectal	6	well	3	2.34	17	negative	negative	69.58	1.27	6.09	61.4	199	2.86	3.62	0.47	47.1	0.366313	1
9082641	survival	survival	83	non-chemotherapy	rectal	3.5	moderate	4	1.89	9	negative	positive	134.21	2.05	3.1	55.4	204	1.52	3.11	0.49	47.8	0.108143	1
9127209	survival	survival	71	chemotherapy	colon	10	moderate	3	6.48	12	negative	negative	102.85	1.26	2.86	47.8	253	2.46	3.09	0.86	35.5	0.585417	1
9129887	survival	survival	82	non-chemotherapy	colon	6.5	moderate	4	37.03	23	negative	negative	178.81	1.09	9.15	60.7	540	3.02	3.3	0.33	45.6	0.096771	1
9153135	death	death	66	non-chemotherapy	colon	5.5	moderate	4	2.99	21	negative	negative	131.68	4.25	2.82	46.75	212	1.61	6.85	0.57	38.7	0.428594	1
9162041	survival	survival	82	chemotherapy	rectal	4	moderate	4	0.77	6	negative	negative	116.88	1.56	9.06	51.9	180	1.54	2.4	0.17	44.2	0.300463	1
9238400	survival	survival	52	chemotherapy	rectal	6.5	moderate	3	1.38	17	negative	negative	280.62	2.36	2.74	47.35	362	1.29	3.05	0.47	40.9	0.231873	1
9238761	survival	survival	81	chemotherapy	colon	6.5	moderate	4	34.37	5	negative	negative	119.39	2.65	4.26	54.3	234	1.96	5.2	0.46	44.5	0.501032	1
9284934	survival	survival	80	non-chemotherapy	rectal	6	moderate	3	1.38	15	negative	negative	263.08	8.11	1.81	43.25	171	0.65	5.27	0.36	40	0.231873	1
9298085	survival	survival	80	chemotherapy	colon	6	moderate	4	0.84	25	negative	negative	112.35	1.45	8.1	43.8	182	1.62	2.35	0.2	35.7	0.433078	1
9309215	survival	survival	75	non-chemotherapy	colon	4.5	moderate	3	NA	17	negative	negative	11.5	0.69	7.97	52.45	33	2.87	1.98	0.36	38.1	0.255024	1
9316545	survival	survival	79	chemotherapy	colon	8	moderate	4	0.88	16	negative	negative	165.06	2.63	4.15	45.7	274	1.66	4.37	0.4	37.4	0.0981114	1
9375497	death	death	7	non-chemotherapy	colon	10	moderate	4	5.38	3	negative	negative	273.06	7.64	2.55	38.95	598	2.19	16.74	0.86	28	0.125104	1
9378903	survival	survival	78	non-chemotherapy	rectal	10	poor	4	2.65	17	negative	negative	138.02	2.86	2.88	43.95	167	1.21	3.46	0.42	37.9	0.735685	1
9403796	death	survival	7	chemotherapy	rectal	6.5	moderate	4	NA	20	negative	positive	155.24	1.91	4.47	53.55	222	1.43	2.73	0.32	46.4	0.0726917	1
9408983	survival	survival	78	non-chemotherapy	colon	10	poor	3	1.25	22	negative	negative	246.56	7.9	1.77	46.05	323	1.31	10.35	0.74	39.5	0.326636	1
9440310	survival	survival	78	chemotherapy	colon	4	moderate	4	2.05	6	negative	negative	122.02	1.28	3.57	47.3	205	1.68	2.15	0.47	38.9	0.506672	1
9451135	survival	survival	78	chemotherapy	rectal	3	moderate	4	2.27	4	negative	negative	95.98	2.25	4.98	59.75	191	1.99	4.48	0.4	49.8	0.180483	1
9454988	death	survival	22	non-chemotherapy	rectal	4	moderate	3	2.68	12	negative	negative	164.34	2.92	7.15	50.55	235	1.43	4.18	0.2	43.4	0.685018	1
9469494	survival	survival	52	non-chemotherapy	colon	6.5	moderate	4	3.14	25	negative	negative	103.43	1.76	5.83	56.9	362	3.5	6.16	0.6	39.4	0.58955	1
9505025	death	death	10	non-chemotherapy	rectal	5.5	moderate	4	104.1	12	negative	negative	482.42	7.4	18.2	33.95	439	0.91	6.73	0.05	29.4	0.526596	1
9513628	survival	survival	37	chemotherapy	rectal	4	moderate	4	2.05	4	negative	negative	141.15	1.57	6.97	50.15	295	2.09	3.29	0.3	39.7	0.607307	1
9515489	death	survival	20	chemotherapy	rectal	9	moderate	4	59.9	10	negative	negative	117.11	1.59	5.63	46.4	178	1.52	2.41	0.27	38.8	0.601914	1
9530075	death	death	44	chemotherapy	rectal	6.5	moderate	4	2.15	28	negative	positive	97.08	4.15	4.09	57.3	266	2.74	11.36	0.67	43.6	0.543552	1
9535251	survival	survival	76	chemotherapy	rectal	6	moderate	4	5.2	27	negative	negative	134.34	3.15	3.74	51	266	1.98	6.24	0.53	41.1	0.367441	1
9546032	survival	survival	76	chemotherapy	colon	5	moderate	3	22.95	12	negative	negative	75	0.86	9.22	61.6	318	4.24	3.63	0.46	40.4	0.279485	1
9567046	survival	survival	76	non-chemotherapy	rectal	5.5	moderate	4	4.58	16	negative	positive	90.45	1.61	3.73	53.9	199	2.2	3.54	0.59	42.9	0.543552	1
9569781	survival	survival	76	chemotherapy	rectal	5	moderate	4	1.59	15	negative	negative	119.54	2.59	4.83	57.1	208	1.74	4.51	0.36	48.4	0.240114	1
9589664	survival	survival	75	chemotherapy	rectal	12.5	moderate	4	194.1	17	negative	positive	198.22	5.25	3.76	38.05	335	1.69	8.88	0.45	29.6	0.544308	1
9618841	survival	survival	76	chemotherapy	colon	6.5	moderate	3	2.68	19	negative	negative	89.6	1.16	10.42	53.3	224	2.5	2.91	0.24	40.8	0.42815	1
9623883	survival	survival	75	non-chemotherapy	colon	5.3	moderate	3	4.14	33	negative	positive	193.8	1.96	3.91	53.05	250	1.29	2.53	0.33	46.6	0.441154	1
9633646	survival	survival	71	chemotherapy	colon	NA	moderate	4	4.75	42	negative	negative	246.43	2.65	4.24	43.2	345	1.4	3.71	0.33	36.2	0.416095	1
9635444	death	death	16	chemotherapy	rectal	5.8	moderate	4	3.57	5	negative	negative	111.02	1.17	5.36	53.8	262	2.36	2.77	0.44	42	0.104163	1
9655655	survival	survival	75	chemotherapy	rectal	3.5	moderate	3	2.68	10	negative	negative	69.45	1.05	19.44	63.15	216	3.11	3.25	0.16	47.6	0.606875	1
9657884	survival	survival	75	non-chemotherapy	rectal	5.5	moderate	3	3.34	10	negative	negative	53.63	1.65	8.5	58.45	155	2.89	4.77	0.34	44	0.176463	1
9658784	death	death	29	non-chemotherapy	rectal	8.5	moderate	4	6.34	25	negative	negative	115	1.98	3.33	54.8	230	2	3.96	0.6	44.8	0.136744	1
9658864	survival	survival	74	non-chemotherapy	rectal	5	moderate	4	1.96	24	negative	negative	122.46	2.46	5.66	57.4	409	3.34	8.21	0.59	40.7	0.536767	1
9723230	survival	survival	74	chemotherapy	rectal	6	moderate	4	3.41	10	negative	negative	119.27	1.33	4.36	52.3	229	1.92	2.55	0.44	42.7	0.444972	1
9732864	survival	survival	74	chemotherapy	rectal	8.5	moderate	4	6	16	negative	negative	290.32	3.33	2.74	41.15	270	0.93	3.1	0.34	36.5	0.526596	1
9743333	survival	survival	74	non-chemotherapy	rectal	5	moderate	3	5.97	31	negative	negative	70.43	0.69	3.63	56.95	212	3.01	2.07	0.83	41.9	0.677739	1
9760983	survival	survival	74	chemotherapy	colon	9	moderate	3	2.7	20	negative	negative	126.05	1.53	6.37	48.65	329	2.61	3.99	0.41	35.6	0.733018	1
9797996	death	death	71	non-chemotherapy	rectal	5	moderate	4	1.83	16	negative	negative	143.69	1.55	6.53	54.2	319	2.22	3.45	0.34	43.1	0.0793329	1
9838176	death	survival	54	non-chemotherapy	rectal	3.5	moderate	4	2.94	5	negative	negative	95.41	1.51	3.11	58	187	1.96	2.96	0.63	48.2	0.61166	1
9838461	survival	survival	78	non-chemotherapy	rectal	5.5	moderate	3	4.91	10	negative	negative	184.57	2.65	4.86	53.15	323	1.75	4.64	0.36	44.4	0.290944	1
9843025	survival	survival	73	non-chemotherapy	rectal	1.8	moderate	4	8.42	21	negative	negative	143.37	2.47	5.3	53.6	281	1.96	4.85	0.37	43.8	0.23405	1
9876395	survival	survival	73	chemotherapy	colon	5	moderate	3	1.6	24	negative	negative	81.9	1.18	3.18	50.7	172	2.1	2.48	0.66	40.2	0.278871	1
9887852	death	survival	64	non-chemotherapy	rectal	6	moderate	4	NA	14	negative	negative	286.9	11.86	1.4	42.8	241	0.84	9.96	0.6	38.6	0.49995	1
9894269	survival	survival	73	non-chemotherapy	rectal	4	moderate	3	1.83	3	negative	negative	126.7	1.43	5.39	59.35	280	2.21	3.15	0.41	48.3	0.296255	1
9918597	survival	survival	73	non-chemotherapy	rectal	6	moderate	4	1.68	32	negative	negative	141.48	3.34	2.51	45.7	249	1.76	5.88	0.7	36.9	0.530394	1
9923856	survival	survival	73	chemotherapy	colon	4	moderate	4	6.12	14	negative	negative	81.71	0.94	4.28	58.45	210	2.57	2.41	0.6	45.6	0.28355	1
9929928	survival	survival	73	non-chemotherapy	colon	5.5	moderate	4	NA	26	negative	positive	344.44	3.72	7.2	41.9	248	0.72	2.68	0.1	38.3	0.416221	1
9947586	death	death	23	chemotherapy	rectal	4	moderate	4	5.01	10	negative	negative	58.19	1.26	5.22	55.75	167	2.87	3.61	0.55	41.4	0.17824	1
9964643	survival	survival	72	chemotherapy	rectal	4.8	moderate	4	4.54	13	negative	negative	79.21	1.38	5.24	53.5	141	1.78	2.45	0.34	44.6	0.532217	1
9965213	survival	survival	72	non-chemotherapy	colon	7	moderate	4	1.42	49	negative	negative	269.53	3.9	2.61	43.6	345	1.28	4.99	0.49	37.2	0.433078	1
9997952	survival	survival	34	non-chemotherapy	colon	4	poor	4	3.92	13	negative	positive	121.3	1.82	6.76	46.15	205	1.69	3.08	0.25	37.7	0.789892	1
10041934	survival	survival	72	chemotherapy	rectal	4	moderate	4	2.7	13	negative	negative	123.45	1.03	3.96	59.9	279	2.26	2.32	0.57	48.6	0.0780073	1
10042929	survival	survival	71	non-chemotherapy	rectal	6.5	moderate	4	3.84	10	negative	negative	91.11	2.68	6.92	52.6	164	1.8	4.83	0.26	43.6	0.60992	1
10085135	survival	survival	71	non-chemotherapy	rectal	5.5	moderate	3	2.44	24	negative	negative	89.29	2.33	5.09	51.9	200	2.24	5.23	0.44	40.7	0.529943	1
10092856	survival	survival	71	chemotherapy	rectal	7.5	moderate	3	17.77	12	negative	negative	96.84	2.44	3.39	53.8	184	1.9	4.63	0.56	44.3	0.676138	1
10108702	survival	survival	71	non-chemotherapy	colon	3	moderate	4	46.62	63	negative	negative	87.32	1.25	3.87	55.35	186	2.13	2.67	0.55	44.7	0.592056	1
10128827	survival	survival	70	non-chemotherapy	rectal	9.5	moderate	3	48.71	14	negative	negative	183.12	1.08	4.28	44.4	282	1.54	1.66	0.36	36.7	0.68013	1
10129290	death	survival	57	chemotherapy	rectal	8	moderate	4	5.12	11	negative	negative	113.68	1.3	4.25	47.5	266	2.34	3.04	0.55	35.8	0.291947	1
10143855	survival	survival	70	non-chemotherapy	rectal	4	moderate	4	2.89	4	negative	negative	248.51	1.35	4.39	58.3	666	2.68	3.63	0.61	44.9	0.104848	1
10171956	survival	survival	70	chemotherapy	colon	5	moderate	3	1.54	50	negative	negative	150.85	1.67	3.77	48.75	267	1.77	2.95	0.47	39.9	0.170587	1
10174557	death	survival	65	chemotherapy	colon	11	moderate	4	6.81	30	negative	negative	296.03	5.75	1.38	28.9	373	1.26	7.24	0.91	22.6	0.585857	1
10206223	survival	survival	69	non-chemotherapy	colon	4.5	moderate	3	1.96	27	negative	negative	74.23	1.45	3.4	45.55	121	1.63	2.37	0.48	37.4	0.730865	1
10207620	survival	survival	69	chemotherapy	colon	4	moderate	4	NA	16	negative	negative	135.43	1.6	4.38	52	344	2.54	4.06	0.58	39.3	0.56156	1
10219770	survival	survival	73	chemotherapy	colon	6.5	moderate	3	1.58	7	negative	negative	154.79	1.89	2.75	46.7	226	1.46	2.76	0.53	39.4	0.217238	1
10273618	survival	survival	68	non-chemotherapy	rectal	5	poor	4	6	21	negative	negative	96.17	1.4	8.1	54.15	226	2.35	3.28	0.29	42.4	0.429559	1
10277889	survival	survival	29	chemotherapy	rectal	6	moderate	4	2.55	15	negative	negative	85.86	2.51	5.97	53.95	164	1.91	4.8	0.32	44.4	0.235473	1
10278778	survival	survival	44	chemotherapy	colon	6.5	moderate	3	3.01	30	negative	negative	122.98	2.39	2.37	46.95	198	1.61	3.84	0.68	38.9	0.277402	1
10307510	survival	survival	44	chemotherapy	colon	4	moderate	3	2.03	10	negative	negative	138.22	2.74	2.15	43.35	217	1.57	4.3	0.73	35.5	0.658425	1
10309584	survival	survival	68	non-chemotherapy	colon	7	moderate	4	2.33	20	negative	negative	92.08	1.85	5.83	61.15	279	3.03	5.61	0.52	46	0.0965049	1
10316980	survival	survival	68	non-chemotherapy	rectal	5	moderate	4	4.68	14	negative	positive	96.76	2.1	2.4	53.3	209	2.16	4.54	0.9	42.5	0.545367	1
10320558	survival	survival	27	non-chemotherapy	rectal	4.5	moderate	3	8.79	16	negative	negative	114.14	1.65	5.03	47.05	218	1.91	3.15	0.38	37.5	0.364476	1
10320564	survival	survival	67	chemotherapy	rectal	4.5	moderate	3	21.32	13	negative	negative	92.51	2.01	3.74	55.15	173	1.87	3.76	0.5	45.8	0.523409	1
10327786	survival	survival	68	chemotherapy	colon	3.5	moderate	4	5.55	9	negative	positive	141.26	1.62	4.61	50.95	202	1.43	2.31	0.31	43.8	0.133956	1
10351068	survival	survival	38	non-chemotherapy	rectal	5.5	moderate	3	10.12	18	negative	negative	87.75	0.98	7.03	51.55	222	2.53	2.48	0.36	38.9	0.22917	1
10370533	death	death	43	chemotherapy	colon	4	moderate	3	5.31	9	negative	negative	113.61	1.69	3.24	51.15	217	1.91	3.23	0.59	41.6	0.497837	1
10428087	survival	survival	66	non-chemotherapy	colon	6.8	moderate	4	10.23	28	negative	negative	137.94	1.63	4.55	53	389	2.82	4.6	0.62	38.9	0.42934	1
10456408	survival	survival	69	non-chemotherapy	colon	5.5	moderate	4	6.07	15	negative	negative	246.47	2.04	5.31	49.7	419	1.7	3.47	0.32	41.2	0.282066	1
10479240	survival	survival	65	chemotherapy	colon	5	moderate	3	7.37	12	negative	negative	124.89	2.05	4.42	50.75	276	2.21	4.53	0.5	39.7	0.731465	1
10488034	survival	survival	65	chemotherapy	rectal	3	moderate	4	2	117	negative	negative	155.32	1.84	5.7	56.3	292	1.88	3.45	0.33	46.9	0.532217	1
10501386	survival	survival	65	chemotherapy	colon	4	moderate	4	0.7	21	negative	positive	191.37	3	2.84	43.65	266	1.39	4.17	0.49	36.7	0.604044	1
10504004	death	survival	25	non-chemotherapy	colon	3	moderate	3	15.06	11	negative	negative	170.43	2.87	2.14	55.5	317	1.86	5.34	0.87	46.2	0.212814	1
10529650	death	survival	23	chemotherapy	rectal	5	poor	4	2.46	27	negative	negative	73.31	1.32	4.68	50.85	206	2.81	3.72	0.6	36.8	0.589765	1
10532521	death	survival	18	chemotherapy	rectal	6	moderate	3	1.64	21	negative	negative	89.71	1.21	4.5	58.95	218	2.43	2.94	0.54	46.8	0.235147	1
10537104	survival	survival	65	non-chemotherapy	rectal	3.5	moderate	4	4.4	18	negative	positive	59.76	1.49	6.28	56.55	150	2.51	3.74	0.4	44	0.385154	1
10544847	survival	survival	65	chemotherapy	colon	10	moderate	3	8.86	23	negative	negative	156.5	2.89	2.77	41.75	277	1.77	5.12	0.64	32.9	0.726405	1
10566902	survival	survival	64	non-chemotherapy	rectal	5.5	moderate	3	14.87	11	negative	positive	142.02	1.31	3.31	44.85	169	1.19	1.56	0.36	38.9	0.609751	1
10614837	death	survival	63	non-chemotherapy	rectal	7.5	moderate	4	3.24	11	negative	negative	163.28	3.04	2.61	48.4	209	1.28	3.89	0.49	42	0.60992	1
10636025	survival	survival	63	chemotherapy	rectal	3.5	moderate	3	16.89	3	negative	negative	239.53	6.59	1.3	47.5	206	0.86	5.67	0.66	43.2	0.740844	1
10638506	death	death	21	non-chemotherapy	colon	6	moderate	4	1000	6	negative	negative	312.5	3.21	1.88	43.8	300	0.96	3.08	0.51	39	0.12712	1
10652857	survival	survival	63	non-chemotherapy	rectal	4	poor	4	8	14	negative	negative	127.84	1.67	4.09	52.1	225	1.76	2.94	0.43	43.3	0.278556	1
10675564	survival	survival	63	chemotherapy	colon	3.5	moderate	3	14.57	19	negative	negative	133.67	1.62	5.44	58.1	262	1.96	3.17	0.36	48.3	0.426212	1
10678959	death	death	23	non-chemotherapy	rectal	3	moderate	4	1.2	13	negative	negative	118.18	3.7	2.75	47.3	130	1.1	4.07	0.4	41.8	0.532217	1
10683822	survival	survival	63	chemotherapy	colon	6	moderate	4	1.19	39	negative	negative	148.82	1.54	7.39	48.8	253	1.7	2.61	0.23	40.3	0.0965049	1
10720538	survival	survival	51	chemotherapy	colon	10	moderate	4	1.93	24	negative	positive	317.43	5.47	1.16	32.85	346	1.09	5.96	0.94	27.4	0.602292	1
10722458	survival	survival	59	non-chemotherapy	rectal	5.5	moderate	3	8.15	9	negative	negative	150	2.29	3.25	43.4	273	1.82	4.16	0.56	34.3	0.436261	1
10732819	survival	survival	62	non-chemotherapy	rectal	5.5	moderate	4	2.34	12	negative	positive	109.16	1.83	4.37	45.35	143	1.31	2.4	0.3	38.8	0.543552	1
10759895	survival	survival	51	chemotherapy	colon	6	moderate	4	10.69	15	negative	positive	195.53	2.11	4.16	45.65	350	1.79	3.78	0.43	36.7	0.603022	1
10789174	survival	survival	50	chemotherapy	rectal	4	moderate	4	10.83	22	positive	negative	37.94	0.77	11.22	69.7	217	5.72	4.39	0.51	41.1	0.555427	1
10803223	survival	survival	62	chemotherapy	colon	7	moderate	3	3.37	23	negative	positive	163.37	1.72	3.58	44.9	281	1.72	2.96	0.48	36.3	0.601858	1
10836146	survival	survival	61	chemotherapy	colon	5	moderate	4	3.86	8	negative	positive	165.85	3.4	1.71	44.65	204	1.23	4.18	0.72	38.5	0.674653	1
10939753	survival	survival	33	non-chemotherapy	colon	6.5	moderate	3	10.77	18	negative	negative	200.64	2.08	3.08	42.85	315	1.57	3.26	0.51	35	0.730025	1
11015576	death	survival	56	non-chemotherapy	rectal	5	moderate	4	3.75	32	negative	negative	143.01	1.4	5.81	45.6	266	1.86	2.61	0.32	36.3	0.532217	1
11021923	survival	survival	58	chemotherapy	rectal	3.5	moderate	3	1.76	10	negative	negative	117.98	1.1	7.12	50	210	1.78	1.95	0.25	41.1	0.180215	1
11027322	survival	survival	59	non-chemotherapy	colon	5	moderate	4	10.56	10	negative	negative	123.38	1.05	2.44	44.1	190	1.54	1.61	0.63	36.4	0.507433	1
11063428	death	survival	34	non-chemotherapy	rectal	10.5	moderate	4	2.17	34	negative	negative	169.93	3.74	2.75	34.55	243	1.43	5.35	0.52	27.4	0.235473	1
11073100	survival	survival	58	non-chemotherapy	colon	5.5	moderate	3	0.87	12	negative	negative	147.06	1.07	5.46	39.95	225	1.53	1.63	0.28	32.3	0.733018	1
11078632	survival	survival	58	chemotherapy	rectal	4.5	moderate	4	10.71	14	negative	negative	155.4	2.24	3.48	46.75	216	1.39	3.12	0.4	39.8	0.528421	1
11085583	death	survival	33	non-chemotherapy	colon	5	moderate	4	12.82	37	negative	positive	202.7	1.71	5.44	45.85	375	1.85	3.16	0.34	36.6	0.444158	1
11085741	survival	survival	57	non-chemotherapy	rectal	3.6	moderate	4	NA	11	negative	negative	74.57	1.47	5.41	51.95	129	1.73	2.54	0.32	43.3	0.271839	1
11100148	death	death	7	non-chemotherapy	rectal	NA	poor	4	NA	26	negative	negative	125.84	1.94	3.07	51.4	224	1.78	3.45	0.58	42.5	0.385284	1
11130176	survival	survival	58	chemotherapy	colon	6	poor	4	22.37	36	negative	negative	122.79	1.59	4.67	49.95	264	2.15	3.42	0.46	39.2	0.482786	1
11159313	survival	survival	57	non-chemotherapy	rectal	4	moderate	3	9.05	11	negative	negative	111.54	2.84	2.4	49	174	1.56	4.43	0.65	41.2	0.438062	1
11162985	survival	survival	57	chemotherapy	colon	3	moderate	4	7.8	10	negative	negative	78.01	1.78	3.67	49.55	149	1.91	3.4	0.52	40	0.659517	1
11166738	death	survival	52	non-chemotherapy	rectal	2.5	moderate	4	20.24	22	negative	positive	161.94	1.79	5.34	49.05	251	1.55	2.78	0.29	41.3	0.546122	1
11174581	survival	survival	57	chemotherapy	colon	5	moderate	4	15.48	28	negative	negative	125.84	1	4.81	45.1	224	1.78	1.78	0.37	36.2	0.431135	1
11184244	death	death	48	non-chemotherapy	rectal	6	moderate	4	NA	17	negative	negative	162.75	2.71	3.09	40.4	166	1.02	2.76	0.33	35.3	0.49995	1
11191126	survival	survival	56	chemotherapy	rectal	4.5	moderate	3	1.69	13	negative	negative	93.19	2.3	7.12	50.75	219	2.35	5.41	0.33	39	0.368013	1
11202067	survival	survival	57	non-chemotherapy	rectal	5	moderate	4	NA	14	negative	negative	154.2	2.29	3.05	41.25	202	1.31	3	0.43	34.7	0.50178	1
11217344	survival	survival	56	chemotherapy	rectal	4	moderate	4	7.16	24	negative	negative	79.41	0.49	7.65	52.1	243	3.06	1.49	0.4	36.8	0.369144	1
11218150	survival	survival	56	non-chemotherapy	colon	7	moderate	3	2.97	30	negative	negative	151.64	1.17	7.41	48.6	461	3.04	3.55	0.41	33.4	0.733018	1
11242093	survival	survival	56	chemotherapy	colon	11	moderate	4	8.43	22	negative	negative	201.84	5.06	1.42	40.55	329	1.63	8.24	1.15	32.4	0.424865	1
11253898	survival	survival	31	non-chemotherapy	rectal	5	moderate	4	5.7	13	negative	negative	171.68	2.58	1.97	49.35	297	1.73	4.47	0.88	40.7	0.0769182	1
11266733	survival	survival	56	non-chemotherapy	colon	3	moderate	4	63.88	18	negative	negative	93.4	1.49	6.55	55	269	2.88	4.28	0.44	40.6	0.431135	1
11276890	survival	survival	56	chemotherapy	rectal	4	moderate	4	9.63	9	negative	negative	72.87	2.12	3.69	52.35	180	2.47	5.24	0.67	40	0.17824	1
11297524	survival	survival	55	chemotherapy	colon	7	moderate	4	17.4	3	negative	negative	336.73	3.74	1.92	38.5	330	0.98	3.67	0.51	33.6	0.214963	1
11301363	survival	survival	54	chemotherapy	colon	6.5	moderate	3	2.64	35	negative	negative	167.07	2.67	4	48.6	274	1.64	4.38	0.41	40.4	0.169554	1
11303287	survival	survival	54	chemotherapy	rectal	7.5	moderate	3	2.22	24	negative	negative	90.65	1.57	3.97	49.4	223	2.46	3.87	0.62	37.1	0.529943	1
11326782	survival	survival	48	chemotherapy	colon	9	moderate	4	3.19	26	negative	negative	285.96	2.19	5.7	41.75	489	1.71	3.74	0.3	33.2	0.433078	1
11326893	death	death	51	chemotherapy	rectal	6	moderate	4	9.86	7	negative	negative	128.4	1.74	5.71	55.35	330	2.57	4.46	0.45	42.5	0.102749	1
11360994	death	death	13	chemotherapy	colon	5	poor	4	1.47	15	negative	positive	189.58	2.37	3.98	44.55	491	2.59	6.15	0.65	31.6	0.786841	1
11407490	survival	survival	53	non-chemotherapy	colon	3.5	moderate	3	9.37	4	negative	negative	130.88	1.51	6.8	55.7	267	2.04	3.09	0.3	45.5	0.65911	1
11413961	survival	survival	52	non-chemotherapy	rectal	3.5	moderate	3	20.19	3	negative	negative	100.46	1.7	3.38	51.3	217	2.16	3.68	0.64	40.5	0.603233	1
11469021	survival	survival	56	chemotherapy	colon	3.5	moderate	4	5.36	12	negative	negative	181.54	2.91	3.17	41.6	236	1.3	3.78	0.41	35.1	0.426655	1
11491384	survival	survival	52	non-chemotherapy	rectal	3	moderate	4	4.74	10	negative	negative	97.97	1.52	3.18	48.35	193	1.97	3	0.62	38.5	0.180483	1
11500703	survival	survival	52	chemotherapy	rectal	3	moderate	3	3.18	14	positive	positive	117.39	3.36	3.29	47	162	1.38	4.63	0.42	40.1	0.406365	1
11505061	survival	survival	52	chemotherapy	colon	3	moderate	3	1.23	21	negative	negative	100	1.08	7.17	60.85	301	3.01	3.26	0.42	45.8	0.730865	1
11538350	survival	survival	51	non-chemotherapy	colon	4	moderate	4	2.46	33	negative	positive	272.22	2.53	3.31	47.2	441	1.62	4.1	0.49	39.1	0.181168	1
11589658	survival	survival	51	chemotherapy	colon	6	poor	4	5.2	40	negative	negative	192.19	2.81	4	44.2	369	1.92	5.39	0.48	34.6	0.327706	1
11613156	survival	survival	51	non-chemotherapy	colon	5	moderate	3	5.14	15	negative	negative	81.78	1.37	10.74	53.95	202	2.47	3.38	0.23	41.6	0.426212	1
11657485	survival	survival	50	chemotherapy	rectal	4.7	moderate	4	NA	17	negative	negative	113.75	2.55	4.9	53.4	273	2.4	6.11	0.49	41.4	0.50178	1
11659274	survival	survival	50	non-chemotherapy	colon	14	moderate	4	3.29	23	negative	negative	316.02	4.07	2.08	44.9	651	2.06	8.38	0.99	34.6	0.433078	1
11670119	death	survival	33	non-chemotherapy	colon	4	moderate	4	2.42	6	negative	negative	68.82	1	6.92	57.75	181	2.63	2.63	0.38	44.6	0.221937	1
11707479	survival	survival	50	chemotherapy	rectal	5	moderate	4	80.82	11	negative	negative	128.4	1.92	4.45	51.05	217	1.69	3.24	0.38	42.6	0.293463	1
11708036	survival	survival	50	non-chemotherapy	rectal	5	moderate	4	4.73	15	negative	negative	70.05	1.09	8.31	61.3	262	3.74	4.09	0.45	42.6	0.240114	1
11719572	survival	survival	49	non-chemotherapy	rectal	6	moderate	4	NA	65	negative	negative	156.44	2.41	6.44	51.5	413	2.64	6.37	0.41	38.3	0.069204	1
11720370	survival	survival	49	chemotherapy	rectal	5.5	moderate	4	1.84	22	negative	negative	144.25	1.42	4.35	43.15	163	1.13	1.61	0.26	37.5	0.375269	1
11742912	death	death	38	chemotherapy	rectal	6	moderate	4	25.99	15	negative	positive	73.2	2.26	4.63	47.2	183	2.5	5.65	0.54	34.7	0.539768	1
11759830	survival	survival	49	non-chemotherapy	rectal	7	moderate	3	2.26	37	negative	negative	127.17	2.02	2.63	46.3	234	1.84	3.71	0.7	37.1	0.136172	1
11765850	survival	survival	49	non-chemotherapy	rectal	4.8	moderate	4	1.21	15	negative	negative	158.13	2.16	3.72	39.6	253	1.6	3.45	0.43	31.6	0.376986	1
11789816	survival	survival	48	chemotherapy	colon	6	poor	4	1.4	30	negative	negative	73.16	1.42	4.95	50.9	199	2.72	3.86	0.55	37.3	0.331073	1
11794643	survival	survival	48	chemotherapy	rectal	4.6	moderate	3	1.34	9	negative	negative	100.46	1.54	6.38	54.15	218	2.17	3.34	0.34	43.3	0.441817	1
11804241	survival	survival	48	chemotherapy	colon	5	moderate	3	50.87	22	negative	negative	104.74	1.19	5.94	49.6	199	1.9	2.26	0.32	40.1	0.426212	1
11831642	death	survival	5	non-chemotherapy	rectal	5.5	moderate	4	6.34	1	negative	negative	72.65	1.06	7.39	45.1	247	3.4	3.59	0.46	28.1	0.606288	1
11852598	survival	survival	48	non-chemotherapy	rectal	4.5	moderate	4	30.33	10	negative	negative	135.35	2.36	4.5	49.3	268	1.98	4.68	0.44	39.4	0.603666	1
11853098	survival	survival	49	chemotherapy	colon	5.5	moderate	3	1000	9	negative	negative	645.95	22.57	2.31	41.15	239	0.37	8.35	0.16	39.3	0.657464	1
11858107	survival	survival	49	non-chemotherapy	colon	5	moderate	4	3.94	32	negative	negative	103.07	2.09	3.93	48	235	2.28	4.77	0.58	36.6	0.097145	1
11862405	survival	survival	49	chemotherapy	rectal	5.5	poor	3	1.68	25	negative	negative	100	1.06	5.34	51.25	203	2.03	2.16	0.38	41.1	0.422109	1
11905809	survival	survival	48	non-chemotherapy	colon	4	moderate	4	45.41	19	negative	negative	131.21	1.75	5.23	43.65	206	1.57	2.75	0.3	35.8	0.426655	1
12081746	survival	survival	46	chemotherapy	colon	9	moderate	4	10.36	34	negative	negative	160.06	3.19	2.88	51.65	549	3.43	10.94	1.19	34.5	0.0951842	1
12082877	survival	survival	46	chemotherapy	rectal	2	moderate	3	3.8	2	negative	negative	177.61	2.84	3.62	43.8	238	1.34	3.81	0.37	37.1	0.747229	1
12126042	survival	survival	20	chemotherapy	colon	8.5	moderate	4	47.38	17	negative	negative	252.63	4.92	2.81	41.4	192	0.76	3.74	0.27	37.6	0.585857	1
12135354	survival	survival	44	chemotherapy	rectal	5	moderate	3	1.07	26	negative	negative	103.45	1.57	9.16	47.6	180	1.74	2.73	0.19	38.9	0.139212	1
12145479	death	death	20	chemotherapy	rectal	4	moderate	3	NA	11	negative	negative	181.72	4.6	2.11	42.95	169	0.93	4.28	0.44	38.3	0.723515	1
12172415	survival	survival	44	chemotherapy	rectal	6	moderate	4	NA	26	negative	negative	137.87	2.14	4.33	50.05	233	1.69	3.61	0.39	41.6	0.069204	1
12199118	survival	survival	44	chemotherapy	rectal	4	moderate	4	1.88	23	negative	positive	99.1	1.19	7.11	59.3	331	3.34	3.98	0.47	42.6	0.0818996	1
12227838	survival	survival	44	non-chemotherapy	colon	8	moderate	3	6.26	21	negative	negative	184.21	4.48	1.57	45.3	280	1.52	6.81	0.97	37.7	0.726405	1
12229829	survival	survival	40	chemotherapy	rectal	2	poor	4	0.75	7	negative	negative	359.49	3.37	2.19	33.65	284	0.79	2.66	0.36	29.7	0.351798	1
12230063	survival	survival	43	chemotherapy	colon	3.5	moderate	3	5.66	16	negative	negative	133.89	1.94	4.86	50.6	241	1.8	3.5	0.37	41.6	0.587192	1
12242773	survival	survival	43	non-chemotherapy	rectal	4.5	moderate	4	2.88	6	negative	positive	138.64	1.61	3.88	47.4	183	1.32	2.12	0.34	40.8	0.46444	1
12250327	survival	survival	43	chemotherapy	colon	6	moderate	3	1.79	41	negative	negative	75.32	2.14	3.56	56.75	177	2.35	5.03	0.66	45	0.729423	1
12253142	survival	survival	43	chemotherapy	rectal	4	moderate	4	10.44	14	negative	positive	148.33	2.13	6.33	50.55	310	2.09	4.45	0.33	40.1	0.546122	1
12256133	survival	survival	43	chemotherapy	colon	4	moderate	3	8.45	36	negative	negative	42.51	1	5.88	52.75	105	2.47	2.46	0.42	40.4	0.165895	1
12308203	survival	survival	42	chemotherapy	colon	3.5	moderate	4	3.58	13	negative	negative	120.13	3.32	6.7	51	185	1.54	5.12	0.23	43.3	0.097145	1
12308775	survival	survival	43	chemotherapy	colon	6	moderate	3	2.48	43	negative	positive	150	1.33	7.92	49.9	309	2.06	2.74	0.26	39.6	0.601858	1
12320320	survival	survival	42	chemotherapy	rectal	1.9	moderate	3	3.43	8	negative	negative	124.54	2.32	3.79	50.4	269	2.16	5.02	0.57	39.6	0.441817	1
12365101	survival	survival	42	non-chemotherapy	colon	4.3	moderate	4	3.2	3	negative	negative	43.21	0.74	6.61	53.7	140	3.24	2.4	0.49	37.5	0.218795	1
12386453	survival	survival	41	chemotherapy	rectal	5.5	moderate	4	2.73	19	negative	positive	144.26	3.65	2.61	52.05	264	1.83	6.68	0.7	42.9	0.383422	1
12424784	survival	survival	41	non-chemotherapy	colon	4	moderate	3	0.67	9	negative	negative	111.37	2.22	6.81	53.05	235	2.11	4.69	0.31	42.5	0.662526	1
12440896	survival	survival	41	non-chemotherapy	rectal	3	moderate	3	3.28	9	negative	negative	123.35	1.11	7.3	57.75	243	1.97	2.18	0.27	47.9	0.296255	1
12463133	survival	survival	26	chemotherapy	colon	3	moderate	3	3.96	12	negative	negative	148.31	1.43	4.06	51.35	307	2.07	2.97	0.51	41	0.734448	1
12472201	survival	survival	41	chemotherapy	colon	7	poor	4	1.05	34	negative	negative	362.04	3.07	1.99	39.45	496	1.37	4.21	0.69	32.6	0.776563	1
12484872	survival	survival	40	chemotherapy	colon	3.5	moderate	4	29.85	18	negative	positive	259.17	3.79	3.16	48.2	311	1.2	4.55	0.38	42.2	0.444158	1
12490889	survival	survival	40	chemotherapy	rectal	3.5	moderate	3	2.26	15	negative	negative	136.28	1.3	5.97	49.55	293	2.15	2.8	0.36	38.8	0.531766	1
12494092	survival	survival	40	non-chemotherapy	rectal	4	moderate	4	4.11	13	positive	negative	159.83	4.39	3.39	48.9	374	2.34	10.27	0.69	37.2	0.402864	1
12505049	survival	survival	40	chemotherapy	rectal	4	moderate	3	5.39	13	negative	negative	62.35	0.97	7.9	58.8	207	3.32	3.21	0.42	42.2	0.523409	1
12514544	survival	survival	40	chemotherapy	rectal	3.2	moderate	3	3.58	14	negative	negative	136.32	2.34	3.22	54.8	259	1.9	4.44	0.59	45.3	0.233179	1
12521570	survival	survival	40	chemotherapy	rectal	4.1	moderate	4	4.59	18	negative	positive	93.81	1.37	4.91	48.4	212	2.26	3.09	0.46	37.1	0.385154	1
12523274	survival	survival	40	chemotherapy	colon	11	moderate	4	NA	33	negative	negative	1007.89	30.08	1.03	28.4	383	0.38	11.43	0.37	26.5	0.25746	1
12555634	survival	survival	39	chemotherapy	colon	7	moderate	3	49.93	21	negative	negative	157.49	3.09	1.67	46.55	326	2.07	6.39	1.24	36.2	0.424423	1
12565659	survival	survival	40	non-chemotherapy	rectal	6	moderate	3	6.4	21	negative	negative	91.67	1.46	5.18	53.9	242	2.64	3.85	0.51	40.7	0.362782	1
12594735	survival	survival	39	non-chemotherapy	colon	7	moderate	3	75.79	23	negative	negative	95.45	1.85	3.32	47.2	231	2.42	4.48	0.73	35.1	0.419961	1
12609933	survival	survival	39	chemotherapy	rectal	6	moderate	3	10.09	16	negative	negative	79.8	1.25	3.49	64.15	312	3.91	4.87	1.12	44.6	0.521583	1
12610942	survival	survival	39	non-chemotherapy	rectal	5	moderate	3	NA	19	negative	negative	260	5.68	1.94	37.15	247	0.95	5.4	0.49	32.4	0.344255	1
12628772	survival	survival	34	chemotherapy	rectal	2.5	moderate	4	1.04	8	negative	positive	196.43	1.83	2.95	45.8	220	1.12	2.05	0.38	40.2	0.46444	1
12639565	survival	survival	39	non-chemotherapy	colon	4.2	moderate	4	31.87	36	negative	negative	126.01	1.86	4.33	48.95	218	1.73	3.22	0.4	40.3	0.0958164	1
12680505	survival	survival	38	non-chemotherapy	colon	7	poor	4	3.57	19	negative	negative	104.93	2.65	3.23	43.9	149	1.42	3.76	0.44	36.8	0.77972	1
12717661	survival	survival	38	non-chemotherapy	colon	4	moderate	3	8.1	19	negative	negative	98	1.46	8.93	51.9	245	2.5	3.64	0.28	39.4	0.731465	1
12722226	survival	survival	38	chemotherapy	colon	4	moderate	4	1.98	24	negative	negative	86.96	0.98	8.72	54.35	220	2.53	2.48	0.29	41.7	0.282931	1
12761325	survival	survival	37	non-chemotherapy	rectal	3.8	moderate	3	2.81	15	positive	negative	101.1	2.28	2.18	49.75	183	1.81	4.13	0.83	40.7	0.55874	1
12764373	survival	survival	37	non-chemotherapy	colon	3.2	moderate	3	2.53	20	negative	negative	130.48	1.8	4.25	44.35	244	1.87	3.37	0.44	35	0.734448	1
12782125	survival	survival	37	non-chemotherapy	colon	6	moderate	4	3.87	12	negative	negative	132.37	1.71	4.22	49.65	229	1.73	2.96	0.41	41	0.58955	1
12802592	survival	survival	37	non-chemotherapy	rectal	6	moderate	3	3.44	7	negative	negative	147.15	2.2	2.56	41.45	181	1.23	2.7	0.48	35.3	0.742362	1
12860593	survival	survival	37	non-chemotherapy	colon	5	moderate	3	3.54	17	negative	negative	198.98	2.99	2.97	43.7	195	0.98	2.93	0.33	38.8	0.168015	1
12863588	survival	survival	36	chemotherapy	colon	4.5	moderate	4	2.58	25	negative	negative	160.87	1.81	5.03	49.65	259	1.61	2.91	0.32	41.6	0.0987609	1
12866719	death	survival	7	non-chemotherapy	colon	7	poor	4	NA	2	negative	negative	313.28	8.33	1.06	45.5	401	1.28	10.66	1.21	39.1	0.5328	1
12867292	survival	survival	36	non-chemotherapy	colon	3.5	moderate	4	2.1	8	negative	negative	80.89	3.06	3.81	46.95	182	2.25	6.89	0.59	35.7	0.662931	1
12869143	survival	survival	36	non-chemotherapy	colon	5.5	moderate	3	3.24	15	negative	negative	86.34	0.92	3.91	48.25	196	2.27	2.09	0.58	36.9	0.733018	1
12880772	survival	survival	36	non-chemotherapy	colon	4	moderate	3	4.56	13	negative	positive	526.79	9.77	6.22	42.9	295	0.56	5.47	0.09	40.1	0.438451	1
12881197	death	death	33	non-chemotherapy	rectal	5	moderate	4	3.31	12	negative	negative	102.4	2.31	3.34	47.95	171	1.67	3.85	0.5	39.6	0.0780073	1
12957254	survival	survival	35	chemotherapy	rectal	5	moderate	3	2.73	20	negative	positive	125.5	1.85	2.5	47.4	251	2	3.69	0.8	37.4	0.540379	1
12960343	survival	survival	35	non-chemotherapy	rectal	5.5	moderate	4	10.25	33	negative	negative	104.2	1.4	4.44	49.2	273	2.62	3.67	0.59	36.1	0.136744	1
12964704	survival	survival	35	non-chemotherapy	colon	7	moderate	4	3.73	29	negative	negative	175.45	6.23	1.12	31	193	1.1	6.85	0.98	25.5	0.593968	1
12978975	survival	survival	35	non-chemotherapy	colon	6	poor	3	0.99	32	negative	negative	147.65	2.2	2.92	45.85	409	2.77	6.1	0.95	32	0.326636	1
13003244	survival	survival	35	chemotherapy	rectal	8	moderate	3	2.11	17	negative	negative	183.67	2.04	3.92	42.6	360	1.96	3.99	0.5	32.8	0.231873	1
13009531	survival	survival	35	non-chemotherapy	colon	3.2	moderate	4	8.91	34	negative	negative	198.62	3.85	1.77	41.15	288	1.45	5.58	0.82	33.9	0.27985	1
13025157	survival	survival	35	chemotherapy	rectal	4	moderate	3	10.25	16	negative	negative	94.41	2.02	4.09	52.9	270	2.86	5.78	0.7	38.6	0.135242	1
13035919	survival	survival	35	chemotherapy	colon	7.5	moderate	4	58.76	9	negative	negative	206.51	3.33	3.84	45.75	349	1.69	5.62	0.44	37.3	0.12712	1
13060204	survival	survival	34	chemotherapy	colon	4.5	moderate	4	2.61	18	negative	negative	94.67	2.05	4.83	55.4	320	3.38	6.94	0.7	38.5	0.595732	1
13062169	survival	survival	34	non-chemotherapy	rectal	4.6	moderate	4	29.77	13	negative	negative	87.67	0.97	5.34	52.55	192	2.19	2.12	0.41	41.6	0.237344	1
13068524	survival	survival	34	non-chemotherapy	rectal	4.2	moderate	3	3.71	16	negative	negative	85.84	0.9	5.62	45.55	188	2.19	1.98	0.39	34.6	0.531766	1
13075234	survival	survival	34	non-chemotherapy	rectal	3.6	moderate	3	2.16	3	negative	negative	77.19	1.96	3.39	56.65	220	2.85	5.6	0.84	42.4	0.441817	1
13103033	survival	survival	34	non-chemotherapy	colon	6	moderate	4	4.37	13	negative	negative	274.27	2.29	4.75	46.15	469	1.71	3.92	0.36	37.6	0.0965049	1
13114191	survival	survival	33	chemotherapy	colon	6	moderate	4	1.44	7	negative	negative	95.47	1.28	9.45	56.85	379	3.97	5.1	0.42	37	0.351595	1
13114832	survival	survival	33	non-chemotherapy	colon	4.5	moderate	4	23.74	31	negative	negative	112.26	1.15	5.89	52	357	3.18	3.67	0.54	36.1	0.28355	1
13116269	survival	survival	34	non-chemotherapy	rectal	3.5	moderate	3	3.69	21	negative	negative	72.78	1.26	4.45	55.1	246	3.38	4.27	0.76	38.2	0.52721	1
13122744	survival	survival	34	chemotherapy	colon	6	moderate	3	58.84	34	negative	negative	154.58	2.12	4.74	51.75	388	2.51	5.32	0.53	39.2	0.164885	1
13124443	survival	survival	34	non-chemotherapy	colon	4	moderate	4	2.44	36	negative	negative	104.69	2.6	2.96	52.45	223	2.13	5.53	0.72	41.8	0.59132	1
13145502	survival	survival	31	non-chemotherapy	colon	4.2	moderate	4	15.83	12	negative	positive	224	8.69	1.71	44.25	280	1.25	10.86	0.73	38	0.604773	1
13145610	survival	survival	33	non-chemotherapy	colon	9	moderate	4	4.8	36	negative	negative	157.75	4.44	2.2	41.95	295	1.87	8.31	0.85	32.6	0.428594	1
13158069	survival	survival	33	chemotherapy	colon	2.7	moderate	3	5.67	27	negative	positive	150	3.81	2.06	50.1	204	1.36	5.18	0.66	43.3	0.738212	1
13226158	survival	survival	32	chemotherapy	rectal	6	moderate	4	2.52	23	negative	negative	81.63	1.63	4.78	49.7	160	1.96	3.19	0.41	39.9	0.138553	1
13229768	survival	survival	32	non-chemotherapy	colon	9	moderate	4	3.41	18	negative	negative	152.08	2.51	4.68	52.6	292	1.92	4.82	0.41	43	0.428594	1
13230832	survival	survival	32	chemotherapy	rectal	3.6	moderate	4	1.38	13	negative	negative	313.68	3.22	5.85	47.35	367	1.17	3.77	0.2	41.5	0.532217	1
13239437	survival	survival	32	non-chemotherapy	rectal	7	moderate	4	9.65	24	negative	negative	215.38	2.39	5.42	51.25	420	1.95	4.67	0.36	41.5	0.138918	1
13244315	survival	survival	27	chemotherapy	colon	4.5	moderate	4	19.63	25	negative	negative	183.87	2.67	2.77	48.95	285	1.55	4.14	0.56	41.2	0.28355	1
13244697	survival	survival	29	chemotherapy	rectal	2	moderate	4	1.65	5	negative	negative	220.51	3.41	1.86	45.3	172	0.78	2.66	0.42	41.4	0.180483	1
13308401	survival	survival	31	chemotherapy	colon	6	moderate	3	NA	17	negative	negative	182.05	4.52	3.9	49.15	213	1.17	5.29	0.3	43.3	0.150714	1
13336878	survival	survival	31	non-chemotherapy	colon	6	moderate	4	6.04	15	negative	negative	103.77	2.54	3.49	50.35	275	2.65	6.72	0.76	37.1	0.278377	1
13396804	survival	survival	30	non-chemotherapy	colon	4	moderate	3	2.55	25	negative	negative	411.65	11.51	0.9	33.35	424	1.03	11.86	1.14	28.2	0.425466	1
13410848	survival	survival	30	non-chemotherapy	rectal	6.2	moderate	3	2.84	15	negative	negative	94.32	1.36	6.1	58.85	299	3.17	4.3	0.52	43	0.370568	1
13419120	survival	survival	30	non-chemotherapy	rectal	3	moderate	3	8.62	7	negative	negative	105.5	1.29	4.76	53.9	211	2	2.57	0.42	43.9	0.438062	1
13440175	survival	survival	30	non-chemotherapy	rectal	3.6	moderate	3	3.69	11	negative	negative	119.25	1.05	6.09	54.15	254	2.13	2.24	0.35	43.5	0.180215	1
13446127	survival	survival	30	non-chemotherapy	rectal	7.5	moderate	4	23.71	17	negative	negative	82.29	2.09	3.69	51.6	158	1.92	4.01	0.52	42	0.526596	1
13462367	survival	survival	30	non-chemotherapy	colon	4	poor	3	3.34	20	negative	negative	163.18	2.54	2.34	57.7	359	2.2	5.58	0.94	46.7	0.328248	1
13470456	survival	survival	30	non-chemotherapy	colon	4	moderate	4	5.21	24	negative	negative	86.03	2.69	4.98	51.65	197	2.29	6.15	0.46	40.2	0.28355	1
13471210	survival	survival	30	chemotherapy	colon	3.5	moderate	4	8.47	10	negative	negative	60.68	0.83	6.16	53.6	142	2.34	1.95	0.38	41.9	0.349791	1
13472792	survival	survival	29	non-chemotherapy	rectal	3	moderate	3	2.36	12	negative	negative	101.98	1.65	4.3	50.1	206	2.02	3.33	0.47	40	0.52721	1
13477143	survival	survival	30	non-chemotherapy	rectal	4	moderate	3	5.37	10	negative	negative	93.55	2.01	5.05	52.25	203	2.17	4.36	0.43	41.4	0.74434	1
13527474	survival	survival	29	non-chemotherapy	colon	3.5	moderate	3	2.17	10	negative	negative	146.25	0.91	5	42.2	234	1.6	1.46	0.32	34.2	0.348686	1
13534402	survival	survival	28	non-chemotherapy	colon	4.5	moderate	4	2.44	44	negative	negative	128.94	0.81	5.73	43.05	303	2.35	1.91	0.41	31.3	0.17345	1
13611243	survival	survival	28	non-chemotherapy	rectal	3.5	moderate	4	2.06	10	negative	negative	103.21	1.05	7.11	55.85	257	2.49	2.61	0.35	43.4	0.104848	1
13613972	survival	survival	27	chemotherapy	colon	4.5	poor	4	2.86	14	negative	positive	233.04	2.39	2.95	49.5	536	2.3	5.49	0.78	38	0.501649	1
13614657	survival	survival	28	non-chemotherapy	colon	4.5	moderate	3	1.53	18	negative	negative	103.53	2.4	3.93	54.15	293	2.83	6.8	0.72	40	0.590882	1
13620649	survival	survival	28	non-chemotherapy	colon	2.3	moderate	4	1.3	6	negative	negative	101.19	1.17	6.15	55.2	255	2.52	2.95	0.41	42.6	0.349098	1
13627842	survival	survival	6	non-chemotherapy	rectal	4.5	moderate	4	2.07	13	negative	negative	102.63	1.85	3.88	51.5	195	1.9	3.52	0.49	42	0.0780073	1
13666508	death	survival	21	non-chemotherapy	colon	5.8	moderate	4	6.16	19	negative	positive	342.52	2.6	2.49	44.15	435	1.27	3.3	0.51	37.8	0.598636	1
13672508	survival	survival	27	non-chemotherapy	colon	7.5	moderate	3	212	23	negative	negative	156.08	3.19	2.5	50.15	398	2.55	8.13	1.02	37.4	0.164885	1
13685091	survival	survival	27	non-chemotherapy	colon	2.2	moderate	3	0.36	11	negative	negative	204.76	1.28	3.86	51.45	387	1.89	2.42	0.49	42	0.348686	1
13686633	survival	survival	26	chemotherapy	rectal	5	moderate	3	NA	19	positive	negative	90.8	2.07	4.05	47.8	158	1.74	3.61	0.43	39.1	0.364969	1
13697950	survival	survival	27	chemotherapy	colon	7	moderate	3	0.96	27	negative	negative	205.41	2.88	3.56	45.95	380	1.85	5.33	0.52	36.7	0.423678	1
13698778	survival	survival	27	non-chemotherapy	rectal	5	moderate	3	3.95	14	positive	negative	84.86	2.3	4.8	53.25	269	3.17	7.29	0.66	37.4	0.150418	1
13711863	survival	survival	27	non-chemotherapy	colon	9	moderate	3	28.03	13	positive	negative	177.17	2.52	6.64	49.55	388	2.19	5.52	0.33	38.6	0.750927	1
13712505	survival	survival	27	chemotherapy	rectal	5.5	moderate	3	2.88	27	negative	negative	112.5	2.4	2.81	47.7	180	1.6	3.84	0.57	39.7	0.525385	1
13775282	survival	survival	26	chemotherapy	colon	4	moderate	3	6.5	14	positive	negative	179.53	3.39	2.95	47.25	307	1.71	5.79	0.58	38.7	0.608949	1
13804645	survival	survival	26	chemotherapy	colon	3	moderate	3	NA	12	positive	negative	98.2	1.75	4.19	49	218	2.22	3.89	0.53	37.9	0.426732	1
13875462	survival	survival	24	chemotherapy	colon	7	moderate	4	1.68	17	negative	negative	89.5	1.6	3.92	40.9	179	2	3.2	0.51	30.9	0.58955	1
13901852	survival	survival	4	chemotherapy	rectal	5.5	moderate	4	1.86	22	negative	negative	148.54	3.17	2.14	50.35	254	1.71	5.42	0.8	41.8	0.530394	1
13908140	survival	survival	5	non-chemotherapy	colon	4	moderate	3	18.62	17	positive	negative	155.56	2.25	3.42	52.65	266	1.71	3.85	0.5	44.1	0.181504	1
13908494	survival	survival	4	non-chemotherapy	colon	NA	moderate	4	NA	34	negative	negative	175	5.49	1.14	36.4	182	1.04	5.71	0.91	31.2	0.247788	1
13917258	survival	survival	4	chemotherapy	colon	4	moderate	4	NA	20	negative	positive	134.92	1.53	4.02	49.45	255	1.89	2.9	0.47	40	0.269143	1
13935120	survival	survival	4	non-chemotherapy	rectal	4	moderate	4	1.58	10	negative	negative	126.95	1.87	3.21	47.05	212	1.67	3.13	0.52	38.7	0.44678	1
13958121	survival	survival	3	non-chemotherapy	rectal	5.9	moderate	4	3.66	8	negative	negative	127.67	1.74	3.18	45.55	203	1.59	2.77	0.5	37.6	0.60556	1
13963214	survival	survival	4	chemotherapy	rectal	6.5	moderate	4	2.88	9	negative	negative	332	3.17	2.38	41	332	1	3.17	0.42	36	0.449493	1
14018817	survival	survival	3	non-chemotherapy	rectal	5	poor	3	9.78	26	positive	negative	159.43	1.45	4.27	50.55	279	1.75	2.53	0.41	41.8	0.446894	1
14031379	survival	survival	3	non-chemotherapy	colon	2.4	moderate	4	10.29	15	negative	negative	114.21	3.14	3.02	54.5	217	1.9	5.97	0.63	45	0.27985	1
14032323	survival	survival	3	chemotherapy	colon	8	moderate	4	7.16	16	negative	negative	273.76	5.52	0.99	39.25	386	1.41	7.79	1.43	32.2	0.278377	1
14075398	survival	survival	3	non-chemotherapy	colon	5.6	moderate	3	4.43	18	negative	negative	176.62	3.42	3.28	48.1	272	1.54	5.26	0.47	40.4	0.166994	1
